# Supplementary material for: Maternal dietary imbalance between omega-6 and omega-3 fatty acids triggers the offspring’s overeating in mice
Source: Commun Biol. 2020 Aug 28;3:473. doi: 10.1038/s42003-020-01209-4 (PMC7455742; doi:10.1038/s42003-020-01209-4)
Supplement: Supplementary file 3 — Supplementary Data 1 [file 42003_2020_1209_MOESM3_ESM.xlsx]

## Sheet: Sheet1
Figure	Analysis	Statistical data
Figure 1b	Body weight of mothers	n = 10 (both groups and every week) Shapiro-Wilk's test; the control group at 1 week of exposure, P = 0.829 the control group at 2 weeks of exposure, P = 0.275 the control group at 3 weeks of exposure, P = 0.824 the control group at 4 weeks of exposure, P = 0.333 the control group at 5 weeks of exposure, P = 0.344 the n-6high/n-3low group at 1 week of exposure, P = 0.243 the n-6high/n-3low group …
		n = 10 (both groups and every week) Shapiro-Wilk's test; the control group at 7 weeks of exposure, P = 0.969 the control group at 8 weeks of exposure, P = 0.254 the control group at 9 weeks of exposure, P = 0.026 the n-6high/n-3low group at 7 weeks of exposure, P = 0.918 the n-6high/n-3low group at 8 weeks of exposure, P = 0.012 the n-6high/n-3low group at 9 weeks of exposure, P = 0.387 Differenc…
	Body weight of offspring	n = 10 (both groups and every week) Shapiro-Wilk's test; the control group at 3 weeks of age, P = 0.395 the control group at 4 weeks of age, P = 0.248 the control group at 5 weeks of age, P = 0.187 the control group at 6 weeks of age, P = 0.989 the control group at 7 weeks of age, P = 0.173 the control group at 8 weeks of age, P = 0.601 the control group at 9 weeks of age in , P = 0.465 the contr…
Figure 1c	Consumption of the control or n-6high/n-3low diets in mothers	n = 10 (both groups and every week) Shapiro-Wilk's test; the control group at 1 week of exposure, P = 0.496 the control group at 2 weeks of exposure, P = 0.952 the control group at 3 weeks of exposure, P = 0.839 the control group at 4 weeks of exposure, P = 0.019 the control group at 5 weeks of exposure, P = 0.011 the n-6high/n-3low group at 1 week of exposure, P = 0.371 the n-6high/n-3low group …
		n = 10 (both groups and every week) Shapiro-Wilk's test; the control group at 7 weeks of exposure, P = 0.614 the control group at 8 weeks of exposure, P = 0.446 the control group at 9 weeks of exposure, P = 0.702 the n-6high/n-3low group at 7 weeks of exposure, P = 0.826 the n-6high/n-3low group at 8 weeks of exposure, P = 0.060 the n-6high/n-3low group at 9 weeks of exposure, P = 0.587 Differenc…
	Consumption of the control or n-6high/n-3low diets in offspring	n = 10 (both groups and every week) Shapiro-Wilk's test; the control group at 3 weeks of age, P = 0.276 the control group at 4 weeks of age, P = 0.158 the control group at 5 weeks of age, P = 0.462 the control group at 6 weeks of age, P = 0.535 the control group at 7 weeks of age, P = 0.938 the control group at 8 weeks of age, P = 0.609 the control group at 9 weeks of age, P = 0.672 the control g…
Figure 1d	The level of total n-6 PUFAs	n = 3 (both groups) Shapiro-Wilk's test; the control group, P = 0.170 the n-6high/n-3low group, P = 0.350 Difference with P < 0.002 was considered to be statistically significant based on the Bonferroni correction. Bartlett's test; P = 0.010 Difference with P < 0.002 was considered to be statistically significant based on the Bonferroni correction. Unpaired Student's t-test; t(4) = 20.469, P = 3.…
	The level of 20:4	n = 3 (both groups) Shapiro-Wilk's test; the control group, P = 0.505 the n-6high/n-3low group, P = 0.458 Difference with P < 0.002 was considered to be statistically significant based on the Bonferroni correction. Bartlett's test; P = 0.327 Difference with P < 0.002 was considered to be statistically significant based on the Bonferroni correction. Unpaired Student's t-test; t(4) = 8.039, P = 0.0…
	The level of 22:4	n = 3 (both groups) Shapiro-Wilk's test; the control group, P = 0.264 the n-6high/n-3low group, P = 0.730 Difference with P < 0.002 was considered to be statistically significant based on the Bonferroni correction. Bartlett's test; P = 0.558 Difference with P < 0.002 was considered to be statistically significant based on the Bonferroni correction. Unpaired Student's t-test; t(4) = 24.310, P = 1.…
	The level of 22:5	n = 3 (both groups) Shapiro-Wilk's test; the control group, P = 0.153 the n-6high/n-3low group, P = 0.134 Difference with P < 0.002 was considered to be statistically significant based on the Bonferroni correction. Bartlett's test; P = 0.005 Difference with P < 0.002 was considered to be statistically significant based on the Bonferroni correction. Unpaired Student's t-test; t(4) = 25.726, P = 1.…
	The level of total n-3 PUFAs	n = 3 (both groups) Shapiro-Wilk's test; the control group, P = 0.179 the n-6high/n-3low group, P = 0.071 Difference with P < 0.002 was considered to be statistically significant based on the Bonferroni correction. Bartlett's test; P = 0.223 Difference with P < 0.002 was considered to be statistically significant based on the Bonferroni correction. Unpaired Student's t-test; t(4) = 31.298, P = 6.…
	The level of 22:6	n = 3 (both groups) Shapiro-Wilk's test; the control group, P = 0.246 the n-6high/n-3low group, P = 0.181 Difference with P < 0.002 was considered to be statistically significant based on the Bonferroni correction. Bartlett's test; P = 0.159 Difference with P < 0.002 was considered to be statistically significant based on the Bonferroni correction. Unpaired Student's t-test; t(4) = 31.845, P = 5.…
Figure 1e	The n-6/n-3 ratio	n = 3 (both groups) Shapiro-Wilk's test; the control group, P = 0.080 the n-6high/n-3low group, P = 0.704 Difference with P < 0.002 was considered to be statistically significant based on the Bonferroni correction. Bartlett's test; P = 0.106 Difference with P < 0.002 was considered to be statistically significant based on the Bonferroni correction. Unpaired Student's t-test; t(4) = 27.619, P = 1.…
Figure 2a	Consumption of water	n = 7 (the control group) or 8 (the n-6high/n-3low group) Shapiro-Wilk's test; the control group at 1 hour, P = 0.948 the control group at 2 hours, P = 0.301 the control group at 4 hours, P = 0.091 the control group at 24 hours, P = 0.106 the n-6high/n-3low group at 1 hour, P = 0.164 the n-6high/n-3low group at 2 hours, P = 0.954 the n-6high/n-3low group at 4 hours, P = 0.951 the n-6high/n-3low g…
	Consumption of 1% sucrose solution	n = 7 (the control group) or 9 (the n-6high/n-3low group) Shapiro-Wilk's test; the control group at 1 hour, P = 0.690 the control group at 2 hours, P = 0.565 the control group at 4 hours, P = 0.504 the control group at 24 hours, P = 0.867 the n-6high/n-3low group at 1 hour, P = 0.030 the n-6high/n-3low group at 2 hours, P = 0.137 the n-6high/n-3low group at 4 hours, P = 0.521 the n-6high/n-3low g…
	Consumption of 3% sucrose solution	n = 8 (the control group) or 10 (the n-6high/n-3low group) Shapiro-Wilk's test; the control group at 1 hour, P = 0.809 the control group at 2 hours, P = 0.898 the control group at 4 hours, P = 0.811 the control group at 24 hours, P = 0.317 the n-6high/n-3low group at 1 hour, P = 0.088 the n-6high/n-3low group at 2 hours, P = 0.311 the n-6high/n-3low group at 4 hours, P = 0.343 the n-6high/n-3low …
	Consumption of 10% sucrose solution	n = 9 (the control group) or 10 (the n-6high/n-3low group) Shapiro-Wilk's test; the control group at 1 hour, P = 0.477 the control group at 2 hours, P = 0.967 the control group at 4 hours, P = 0.278 the control group at 24 hours, P = 0.339 the n-6high/n-3low group at 1 hour, P = 0.140 the n-6high/n-3low group at 2 hours, P = 0.171 the n-6high/n-3low group at 4 hours, P = 0.194 the n-6high/n-3low …
	Consumption of 30% sucrose solution	n = 9 (the control group) or 10 (the n-6high/n-3low group) Shapiro-Wilk's test; the control group at 1 hour, P = 0.398 the control group at 2 hours, P = 0.290 the control group at 4 hours, P = 0.565 the control group at 24 hours, P = 0.506 the n-6high/n-3low group at 1 hour, P = 0.959 the n-6high/n-3low group at 2 hours, P = 0.995 the n-6high/n-3low group at 4 hours, P = 0.515 the n-6high/n-3low …
Figure 2b	Consumption of water	n = 8 (the control group) or 10 (the n-6high/n-3low group) Shapiro-Wilk's test; the control group, P = 0.146 the n-6high/n-3low group, P = 0.034 Bartlett's test; P = 0.809 Wilcoxon's rank sum test; U = 21, P = 0.149
	Consumption of 1% sucrose solution	n = 11 (the control group) or 12 (the n-6high/n-3low group) Shapiro-Wilk's test; the control group, P = 0.132 the n-6high/n-3low group, P = 0.003 Bartlett's test; P = 0.062 Wilcoxon's rank sum test; U = 37, P = 0.074
	Consumption of 3% sucrose solution	n = 8 (the control group) or 9 (the n-6high/n-3low group) Shapiro-Wilk's test; the control group, P = 0.768 the n-6high/n-3low group, P = 0.521 Bartlett's test; P = 0.588 Unpaired Student's t-test; t(13) = 2.353, P = 0.035
	Consumption of 10% sucrose solution	n = 8 (the control group) or 10 (the n-6high/n-3low group) Shapiro-Wilk's test; the control group, P = 0.275 the n-6high/n-3low group, P = 0.031 Bartlett's test; P = 0.217 Wilcoxon's rank sum test; U = 15, P = 0.043
	Consumption of 30% sucrose solution	n = 8 (the control group) or 10 (the n-6high/n-3low group) Shapiro-Wilk's test; the control group, P = 0.353 the n-6high/n-3low group, P = 0.935 Bartlett's test; P = 0.326 Unpaired Student's t-test; t(16) = 2.525, P = 0.022
Figure 2c	Consumption of water and 1% sucrose solution	n = 6 (both water and 1% sucrose solution) Shapiro-Wilk's test; water intake in the control group, P = 0.381 1% sucrose solution intake in the control group, P = 0.249 water intake in the n-6high/n-3low group, P = 0.624 1% sucrose solution intake in the n-6high/n-3low group, P = 0.420 Difference with P < 0.013 was considered to be statistically significant based on the Bonferroni correction. Leve…
Figure 2d	Consumption of water and 10% sucrose solution	n = 10 (both water and 10% sucrose solution) Shapiro-Wilk's test; water intake in the control group, P = 0.620 10% sucrose solution intake in the control group, P = 0.928 water intake in the n-6high/n-3low group, P = 0.229 10% sucrose solution intake in the n-6high/n-3low group, P = 0.270 Difference with P < 0.013 was considered to be statistically significant based on the Bonferroni correction. …
Figure 2e	The number of rewards obtained/min in FR-1	n = 12 (the control group) or 16 (the n-6high/n-3low group) Shapiro-Wilk's test; the control group, P = 0.026 the n-6high/n-3low group, P = 0.008 Bartlett's test; P = 0.676 Wilcoxon's rank sum test; U = 91, P = 0.816
	The number of rewards obtained/min in FR-2	n = 12 (the control group) or 16 (the n-6high/n-3low group) Shapiro-Wilk's test; the control group, P = 0.018 the n-6high/n-3low group, P = 0.037 Bartlett's test; P = 0.300 Wilcoxon's rank sum test; U = 84, P = 0.577
	The number of rewards obtained/min in FR-3	n = 12 (the control group) or 16 (the n-6high/n-3low group) Shapiro-Wilk's test; the control group, P = 0.092 the n-6high/n-3low group, P = 0.007 Bartlett's test; P = 0.146 Wilcoxon's rank sum test; U = 93, P = 0.889
Figure 2f	Breakpoint	n = 12 (the control group) or 16 (the n-6high/n-3low group) Shapiro-Wilk's test; the control group, P = 0.106 the n-6high/n-3low group, P = 0.529 Bartlett's test; P = 0.029 Welch's t-test; t(23.456) = 2.554, P = 0.018
Figure 2g	Consumption of the LSD	n = 8 (the control group) or 10 (the n-6high/n-3low group) Shapiro-Wilk's test; the control group at 2 hours, P = 0.787 the control group at 4 hours, P = 0.444 the control group at 24 hours, P = 0.554 the n-6high/n-3low group at 2 hours, P = 0.223 the n-6high/n-3low group at 4 hours, P = 0.696 the n-6high/n-3low group at 24 hours, P = 0.506 Difference with P < 0.008 was considered to be statistic…
	Consumption of the HSD	n = 8 (the control group) or 7 (the n-6high/n-3low group) Shapiro-Wilk's test; the control group at 2 hours, P = 0.106 the control group at 4 hours, P = 0.377 the control group at 24 hours, P = 0.020 the n-6high/n-3low group at 2 hours, P = 0.051 the n-6high/n-3low group at 4 hours, P = 0.173 the n-6high/n-3low group at 24 hours, P = 0.271 Difference with P < 0.008 was considered to be statistica…
Figure 2h	Consumption of the LFD	n = 9 (the control group) or 10 (the n-6high/n-3low group) Shapiro-Wilk's test; the control group at 2 hours, P = 0.616 the control group at 4 hours, P = 0.504 the control group at 24 hours, P = 0.146 the n-6high/n-3low group at 2 hours, P = 0.417 the n-6high/n-3low group at 4 hours, P = 0.707 the n-6high/n-3low group at 24 hours, P = 0.756 Difference with p < 0.008 was considered to be statistic…
	Consumption of the HFD	n = 8 (the control group) or 10 (the n-6high/n-3low group) Shapiro-Wilk's test; the control group at 2 hours, P = 0.638 the control group at 4 hours, P = 0.448 the control group at 24 hours, P = 0.077 the n-6high/n-3low group at 2 hours, P = 0.720 the n-6high/n-3low group at 4 hours, P = 0.111 the n-6high/n-3low group at 24 hours, P = 0.639 Difference with P < 0.008 was considered to be statistic…
Figure 3a	Concentration of dopamine	n = 6 (the control group) or 5 (the n-6high/n-3low group) Shapiro-Wilk's test; the control group during 0-10 min, P = 0.177 the control group during 10-20 min, P = 0.064 the control group during 20-30 min, P = 0.559 the control group during 30-40 min, P = 0.394 the control group during 40-50 min, P = 0.293 the control group during 50-60 min, P = 0.859 the control group during 60-70 min, P = 0.505…
Figure 3b	Average concentration of dopamine (baseline)	n = 6 (the control group) or 5 (the n-6high/n-3low group) Shapiro-Wilk's test; the control group, P = 0.293 the n-6high/n-3low group, P = 0.830 Bartlett's test; P = 0.795 Unpaired Student's t-test; t(9) = 2.421, P = 0.039
Figure 3c	Average concentration of dopamine (water)	n = 6 (the control group) or 5 (the n-6high/n-3low group) Shapiro-Wilk's test; the control group, P = 0.440 the n-6high/n-3low group, P = 0.926 Bartlett's test; P = 0.524 Unpaired Student's t-test; t(9) = 1.449, P = 0.181
Figure 3d	Average concentration of dopamine (post meal)	n = 6 (the control group) or 5 (the n-6high/n-3low group) Shapiro-Wilk's test; the control group, P = 0.618 the n-6high/n-3low group, P = 0.362 Bartlett's test; P = 0.898 Unpaired Student's t-test; t(9) = 1.477, P = 0.174
Figure 3e	Concentration of dopamine	n = 7 (the control group) or 8 (the n-6high/n-3low group) Shapiro-Wilk's test; the control group during 0-10 min, P = 0.775 the control group during 10-20 min, P = 0.468 the control group during 20-30 min, P = 0.758 the control group during 30-40 min, P = 0.549 the control group during 40-50 min, P = 0.311 the control group during 50-60 min, P = 0.655 the control group during 60-70 min, P = 0.387…
Figure 3f	Average concentration of dopamine (baseline)	n = 7 (the control group) or 8 (the n-6high/n-3low group) Shapiro-Wilk's test; the control group, P = 0.298 the n-6high/n-3low group, P = 0.180 Bartlett's test; P = 0.743 Unpaired Student's t-test; t(13) = 3.786, P = 0.002
Figure 3g	Average concentration of dopamine (10% sucrose)	n = 7 (the control group) or 8 (the n-6high/n-3low group) Shapiro-Wilk's test; the control group, P = 0.932 the n-6high/n-3low group, P = 0.009 Bartlett's test; P = 0.0618 Wilcoxon's rank sum test; U = 3, P = 0.004
Figure 3h	Average concentration of dopamine (post meal)	n = 7 (the control group) or 8 (the n-6high/n-3low group) Shapiro-Wilk's test; the control group, P = 0.421 the n-6high/n-3low group, P = 0.488 Bartlett's test; P = 0.878 Unpaired Student's t-test; t(13) = 2.662, P = 0.02
Figure 3j	Consumption of water	n = 6 (the control group) or 8 (the n-6high/n-3low group) Shapiro-Wilk's test; the control group treated with vehicle, P = 0.721 the control group treated with 0.1 mg, P = 0.022 the control group treated with 0.3 mg, P = 0.841 the control group treated with 1 mg, P = 0.735 the n-6high/n-3low group treated with vehicle, P = 0.330 the n-6high/n-3low group treated with 0.1 mg, P = 0.699 the n-6high/…
Figure 3k	Consumption of 10% sucrose solution	n = 6 (the control group) or 8 (the n-6high/n-3low group) Shapiro-Wilk's test; the control group treated with vehicle, P = 0.978 the control group treated with 0.1 mg, P = 0.005 the control group treated with 0.3 mg, P = 0.476 the control group treated with 1 mg, P = 0.339 the n-6high/n-3low group treated with vehicle, P = 0.127 the n-6high/n-3low group treated with 0.1 mg, P = 0.184 the n-6high/…
Figure 4b	The number of TH+ cells in the PN	n = 4 (both groups) Shapiro-Wilk's test; the control group, P = 0.522 the n-6high/n-3low group, P = 0.861 Bartlett's test; P = 0.274 Unpaired Student's t-test; t(6) = 2.732, P = 0.034
Figure 4c	The number of TH+ cells in the lateral PBP	n = 4 (both groups) Shapiro-Wilk's test; the control group, P = 0.269 the n-6high/n-3low group, P = 0.871 Bartlett's test; P = 0.668 Unpaired Student's t-test; t(6) = 5.101, P = 0.002
Figure 4d	The number of TH+ cells in the medial PBP	n = 4 (both groups) Shapiro-Wilk's test; the control group, P = 0.152 the n-6high/n-3low group, P = 0.488 Bartlett's test; P = 0.808 Unpaired Student's t-test; t(6) = 0.853, P = 0.426
Figure 5b	Consumption of 10% sucrose solution	n = 9 (both groups) Shapiro-Wilk's test; the control group at 1 hour, P = 0.932 the control group at 2 hours, P = 0.314 the control group at 4 hours, P = 0.068 the control group at 24 hours, P = 0.533 the n-6high/n-3low group (gestation) at 1 hour, P = 0.515 the n-6high/n-3low group (gestation) at 2 hours, P = 0.141 the n-6high/n-3low group (gestation) at 4 hours, P = 0.089 the n-6high/n-3low gro…
Figure 5c	Consumption of 10% sucrose solution	n = 8 (the control group) or 10 (the n-6high/n-3low group (lactation)) Shapiro-Wilk's test; the control group at 1 hour, P = 0.023 the control group at 2 hours, P = 0.020 the control group at 4 hours, P = 0.040 the control group at 24 hours, P = 0.551 the n-6high/n-3low group (lactation) at 1 hour, P = 0.429 the n-6high/n-3low group (lactation) at 2 hours, P = 0.058 the n-6high/n-3low group (lact…
Figure 5d	Consumption of 10% sucrose solution	n = 7 (the control group) or 5 (the n-6high/n-3low group (after weaning)) Shapiro-Wilk's test; the control group at 1 hour, P = 0.577 the control group at 2 hours, P = 0.952 the control group at 4 hours, P = 0.787 the control group at 24 hours, P = 0.100 the n-6high/n-3low group (after weaning) at 1 hour, P = 0.078 the n-6high/n-3low group (after weaning) at 2 hours, P = 0.041 the n-6high/n-3low …
Figure 5e	The number of TH+ cells in the PN	n = 3 (both groups) Shapiro-Wilk's test; the control group, P = 0.510 the n-6high/n-3low group (gestation), P = 0.463 Bartlett's test; P = 0.696 Unpaired Student's t-test; t(4) = 8.684, P < 0.001
	The number of TH+ cells in the lateral PBP	n = 3 (both groups) Shapiro-Wilk's test; the control group, P = 0.463 the n-6high/n-3low group (gestation), P = 0.497 Bartlett's test; P = 0.136 Unpaired Student's t-test; t(4) = 10.410, P < 0.001
Figure 5f	The number of TH+ cells in the PN	n = 3 (both groups) Shapiro-Wilk's test; the control group, P = 0.363 the n-6high/n-3low group (lactation), P = 0.100 Bartlett's test; P = 0.294 Unpaired Student's t-test; t(4) = 0.671, P = 0.539
	The number of TH+ cells in the lateral PBP	n = 3 (both groups) Shapiro-Wilk's test; the control group, P = 0.862 the n-6high/n-3low group (lactation), P = 0.165 Bartlett's test; P = 0.645 Unpaired Student's t-test; t(4) = 1.352, P = 0.248
Figure 5g	The number of TH+ cells in the PN	n = 3 (both groups) Shapiro-Wilk's test; the control group, P = 0.593 the n-6high/n-3low group (after weaning), P = 0.927 Bartlett's test; P = 0.913 Unpaired Student's t-test; t(4) = 1.976, P = 0.119
	The number of TH+ cells in the lateral PBP	n = 3 (both groups) Shapiro-Wilk's test; the control group, P = 1.000 the n-6high/n-3low group (after weaning), P = 0.974 Bartlett's test; P = 0.593 Unpaired Student's t-test; t(4) = 1.103, P = 0.332
Figure 6d	The number of TH+ cells in the rostral midrain	n = 3 (both groups) Shapiro-Wilk's test; the control group, P = 0.352 the n-6high/n-3low group, P = 0.055 Bartlett's test; P = 0.463 Unpaired Student's t-test; t(4) = 3.269, P = 0.031
	The number of TH+ cells in the intermediate midrain	n = 3 (both groups) Shapiro-Wilk's test; the control group, P = 0.424 the n-6high/n-3low group, P = 0.527 Bartlett's test; P = 0.808 Unpaired Student's t-test; t(4) = 5.667, P = 0.005
	The number of TH+ cells in the caudal midrain	n = 3 (both groups) Shapiro-Wilk's test; the control group, P = 0.890 the n-6high/n-3low group, P = 0.206 Bartlett's test; P = 0.924 Unpaired Student's t-test; t(4) = 0.887, P = 0.425
Figure 6g	The number of EdU+ TH+ cells in offspring treated at E11.5	n = 3 (both groups) Shapiro-Wilk's test; the control group, P = 0.253 the n-6high/n-3low group, P = 0.637 Bartlett's test; P = 0.787 Unpaired Student's t-test; t(4) = 13.529, P < 0.001
	The number of EdU+ TH+ cells in offspring treated at E12.5	n = 3 (both groups) Shapiro-Wilk's test; the control group, P = 0.060 the n-6high/n-3low group, P = 0.747 Bartlett's test; P = 0.809 Unpaired Student's t-test; t(4) = 0.785, P = 0.476
Supplementary Figure 1d	Total fatty acids in the diets	n = 3 (both diets) Shapiro-Wilk's test; the control group, P = 0.510 the n-6high/n-3low group, P = 0.970 Bartlett's test; P = 0.546 Unpaired Student's t-test; t(4) = 0.718, P = 0.513
Supplementary Figure 2a	The level of total SFAs	n = 3 (both groups) Shapiro-Wilk's test; the control group, P = 0.192 the n-6high/n-3low group, P = 0.052 Difference with P < 0.002 was considered to be statistically significant based on the Bonferroni correction. Bartlett's test; P = 0.386 Difference with P < 0.002 was considered to be statistically significant based on the Bonferroni correction. Unpaired Student's t-test; t(4) = 1.633, P = 0.1…
	The level of 16:0	n = 3 (both groups) Shapiro-Wilk's test; the control group, P = 0.030 the n-6high/n-3low group, P = 0.288 Difference with P < 0.002 was considered to be statistically significant based on the Bonferroni correction. Bartlett's test; P = 0.390 Difference with P < 0.002 was considered to be statistically significant based on the Bonferroni correction. Unpaired Student's t-test; t(4) = 1.856, P = 0.1…
	The level of 18:0	n = 3 (both groups) Shapiro-Wilk's test; the control group, P = 0.962 the n-6high/n-3low group, P = 0.779 Difference with P < 0.002 was considered to be statistically significant based on the Bonferroni correction. Bartlett's test; P = 0.264 Difference with P < 0.002 was considered to be statistically significant based on the Bonferroni correction. Unpaired Student's t-test; t(4) = 1.525, P = 202…
	The level of 20:0	n = 3 (both groups) Shapiro-Wilk's test; the control group, P = 0.849 the n-6high/n-3low group, P = 0.789 Difference with P < 0.002 was considered to be statistically significant based on the Bonferroni correction. Bartlett's test; P = 0.947 Difference with P < 0.002 was considered to be statistically significant based on the Bonferroni correction. Unpaired Student's t-test; t(4) = 0.593, P = 0.5…
	The level of 22:0	n = 3 (both groups) Shapiro-Wilk's test; the control group, P = 0.730 the n-6high/n-3low group, P = 0.028 Difference with P < 0.002 was considered to be statistically significant based on the Bonferroni correction. Bartlett's test; P = 0.240 Difference with P < 0.002 was considered to be statistically significant based on the Bonferroni correction. Unpaired Student's t-test; t(4) = 1.986, P = 0.1…
	The level of 24:0	n = 3 (both groups) Shapiro-Wilk's test; the control group, P = 0.437 the n-6high/n-3low group, P = 0.644 Difference with P < 0.002 was considered to be statistically significant based on the Bonferroni correction. Bartlett's test; P = 0.096 Difference with P < 0.002 was considered to be statistically significant based on the Bonferroni correction. Unpaired Student's t-test; t(4) = 3.589, P = 0.0…
Supplementary Figure 2b	The level of total MUFAs	n = 3 (both groups) Shapiro-Wilk's test; the control group, P = 0.285 the n-6high/n-3low group, P = 0.005 Difference with P < 0.002 was considered to be statistically significant based on the Bonferroni correction. Bartlett's test; P = 0.446 Difference with P < 0.002 was considered to be statistically significant based on the Bonferroni correction. Unpaired Student's t-test; t(4) = 2.709, P = 0.0…
	The level of 16:1	n = 3 (both groups) Shapiro-Wilk's test; the control group, P = 0.107 the n-6high/n-3low group, P = 0.554 Difference with P < 0.002 was considered to be statistically significant based on the Bonferroni correction. Bartlett's test; P = 0.358 Difference with P < 0.002 was considered to be statistically significant based on the Bonferroni correction. Unpaired Student's t-test; t(4) = 0.229, P = 0.8…
	The level of 18:1n-7	n = 3 (both groups) Shapiro-Wilk's test; the control group, P = 0.088 the n-6high/n-3low group, P = 0.327 Difference with P < 0.002 was considered to be statistically significant based on the Bonferroni correction. Bartlett's test; P = 0.099 Difference with P < 0.002 was considered to be statistically significant based on the Bonferroni correction. Unpaired Student's t-test; t(4) = 2.356, P = 0.0…
	The level of 18:1n-9	n = 3 (both groups) Shapiro-Wilk's test; the control group, P = 0.321 the n-6high/n-3low group, P = 0.172 Difference with P < 0.002 was considered to be statistically significant based on the Bonferroni correction. Bartlett's test; P = 0.565 Difference with P < 0.002 was considered to be statistically significant based on the Bonferroni correction. Unpaired Student's t-test; t(4) = 4.727, P = 0.0…
	The level of 20:1	n = 3 (both groups) Shapiro-Wilk's test; the control group, P = 0.685 the n-6high/n-3low group, P = 0.088 Difference with P < 0.002 was considered to be statistically significant based on the Bonferroni correction. Bartlett's test; P = 0.648 Difference with P < 0.002 was considered to be statistically significant based on the Bonferroni correction. Unpaired Student's t-test; t(4) = 1.534, P = 0.2…
	The level of 22:1	n = 3 (both groups) Shapiro-Wilk's test; the control group, P = 0.789 the n-6high/n-3low group, P = 0.044 Difference with P < 0.002 was considered to be statistically significant based on the Bonferroni correction. Bartlett's test; P = 0.948 Difference with P < 0.002 was considered to be statistically significant based on the Bonferroni correction. Unpaired Student's t-test; t(4) = 0.858, P = 0.4…
	The level of 24:1	n = 3 (both groups) Shapiro-Wilk's test; the control group, P = 0.019 the n-6high/n-3low group, P = 0.425 Difference with P < 0.002 was considered to be statistically significant based on the Bonferroni correction. Bartlett's test; P = 0.530 Difference with P < 0.002 was considered to be statistically significant based on the Bonferroni correction. Unpaired Student's t-test; t(4) = 1.402, P = 0.2…
Supplementary Figure 2c	The level of 18:2	n = 3 (both groups) Shapiro-Wilk's test; the control group, P = 0.459 the n-6high/n-3low group, P = 0.0024 Difference with P < 0.002 was considered to be statistically significant based on the Bonferroni correction. Bartlett's test; P = 0.747 Difference with P < 0.002 was considered to be statistically significant based on the Bonferroni correction. Unpaired Student's t-test; t(4) = 2.825, P = 0.…
	The level of 20:2	n = 3 (both groups) Shapiro-Wilk's test; the control group, P = 0.495 the n-6high/n-3low group, P = 0.626 Difference with P < 0.002 was considered to be statistically significant based on the Bonferroni correction. Bartlett's test; P = 0.033 Difference with P < 0.002 was considered to be statistically significant based on the Bonferroni correction. Unpaired Student's t-test; t(4) = 2.619, P = 0.1…
	The level of 20:3	n = 3 (both groups) Shapiro-Wilk's test; the control group, P = 0.261 the n-6high/n-3low group, P = 0.120 Difference with P < 0.002 was considered to be statistically significant based on the Bonferroni correction. Bartlett's test; P = 0.076 Difference with P < 0.002 was considered to be statistically significant based on the Bonferroni correction. Unpaired Student's t-test; t(4) = 7.256, P = 0.0…
Supplementary Figure 2d	The level of 22:5	n = 3 (both groups) Shapiro-Wilk's test; the control group, P = 0.013 the n-6high/n-3low group, P = 0.959 Difference with P < 0.002 was considered to be statistically significant based on the Bonferroni correction. Bartlett's test; P = 0.384 Difference with P < 0.002 was considered to be statistically significant based on the Bonferroni correction. Unpaired Student's t-test; t(4) = 5.952, P = 0.0…
Supplementary Figure 3a	Birth rate	n = 55 (the control group) or 66 (the n-6high/n-3low group) Pearson's c2 test; c2 = 0.002, P = 0.967
Supplementary Figure 3b	Weaning rate	n = 38 (the control group) or 48 (the n-6high/n-3low group) Pearson's c2 test; c2 = 1.118, P = 0.290
Supplementary Figure 3c	The number of male offspring	n = 34 (the control group) or 39 (the n-6high/n-3low group) Shapiro-Wilk's test; the control group, P = 0.013 the n-6high/n-3low group, P = 0.153 Bartlett's test; P = 0.136 Wilcoxon's rank sum test; U = 641, P = 0.804
Supplementary Figure 3d	The number of female offspring	n = 34 (the control group) or 39 (the n-6high/n-3low group) Shapiro-Wilk's test; the control group, P = 0.060 the n-6high/n-3low group, P = 0.093 Bartlett's test; P = 0.443 Unpaired Student's t-test; t(71) = 0.459, P = 0.647
Supplementary Figure 4a	Session	n = 12 (the control group) or 16 (the n-6high/n-3low group) Shapiro-Wilk's test; the control group, P = 0.372 the n-6high/n-3low group, P = 0.093 Bartlett's test; P = 0.815 Unpaired Student's t-test; t(26) = 0.747, P = 0.462
Supplementary Figure 4c	Inactive lever press in FR-1	n = 12 (the control group) or 16 (the n-6high/n-3low group) Shapiro-Wilk's test; the control group, P = 0.182 the n-6high/n-3low group, P = 0.065 Bartlett's test; P = 0.479 Unpaired Student's t-test; t(26) = 0.478, P = 0.636
	Inactive lever press in FR-2	n = 12 (the control group) or 16 (the n-6high/n-3low group) Shapiro-Wilk's test; the control group, P = 0.093 the n-6high/n-3low group, P = 0.093 Bartlett's test; P = 0.109 Unpaired Student's t-test; t(26) = 1.601, P = 0.122
	Inactive lever press in FR-3	n = 12 (the control group) or 16 (the n-6high/n-3low group) Shapiro-Wilk's test; the control group, P = 0.044 the n-6high/n-3low group, P = 0.013 Bartlett's test; P = 0.011 Wilcoxon's rank sum test; U = 75.5, P = 0.341
Supplementary Figure 4d	Latency in FR-1	n = 12 (the control group) or 16 (the n-6high/n-3low group) Shapiro-Wilk's test; the control group, P = 0.076 the n-6high/n-3low group, P = 0.001 Bartlett's test; P = 0.094 Wilcoxon's rank sum test; U = 80, P = 0.458
	Latency in FR-2	n = 12 (the control group) or 16 (the n-6high/n-3low group) Shapiro-Wilk's test; the control group, P = 0.610 the n-6high/n-3low group, P < 0.001 Bartlett's test; P = 0.239 Wilcoxon's rank sum test; U = 76, P = 0.353
	Latency in FR-3	n = 12 (the control group) or 16 (the n-6high/n-3low group) Shapiro-Wilk's test; the control group, P = 0.026 the n-6high/n-3low group, P = 0.001 Bartlett's test; P = 0.611 Wilcoxon's rank sum test; U = 83, P = 0.546
Supplementary Figure 4e	The number of rewards obtained	n = 12 (the control group) or 16 (the n-6high/n-3low group) Shapiro-Wilk's test; the control group, P = 0.006 the n-6high/n-3low group, P = 0.196 Bartlett's test; P = 0.802 Wilcoxon's rank sum test; U = 54, P = 0.0496
Supplementary Figure 4f	Inactive lever press	n = 12 (the control group) or 16 (the n-6high/n-3low group) Shapiro-Wilk's test; the control group, P = 0.166 the n-6high/n-3low group, P = 0.200 Bartlett's test; P = 0.077 Unpaired Student's t-test; t(26) = 1.706, p = 0.100
Supplementary Figure 4g	Latency	n = 12 (the control group) or 16 (the n-6high/n-3low group) Shapiro-Wilk's test; the control group, P = 0.273 the n-6high/n-3low group, P < 0.001 Bartlett's test; P < 0.001 Wilcoxon's rank sum test; U = 78, P = 0.403
Supplementary Figure 5a	Body weight gain	n = 8 (both groups) Shapiro-Wilk's test; the control group on day 1, P = 0.537 the control group on day 2, P = 0.950 the control group on day 3, P = 0.164 the control group on day 4, P = 0.977 the control group on day 5, P = 0.054 the control group on day 6, P = 0.734 the control group on day 7, P = 0.394 the control group on day 8, P = 0.110 the control group on day 9, P = 0.380 the control grou…
Supplementary Figure 5b	Consumption of water	n = 8 (both groups) Shapiro-Wilk's test; the control group on day 1, P = 0.027 the control group on day 2, P = 0.102 the control group on day 3, P = 0.774 the control group on day 4, P = 0.410 the control group on day 5, P = 0.021 the control group on day 6, P = 0.059 the control group on day 7, P = 0.547 the control group on day 8, P = 0.009 the control group on day 9, P = 0.193 the control grou…
Supplementary Figure 5c	Consumption of a standard diet	n = 8 (both groups) Shapiro-Wilk's test; the control group on day 1, P = 0.027 the control group on day 2, P = 0.102 the control group on day 3, P = 0.774 the control group on day 4, P = 0.410 the control group on day 5, P = 0.021 the control group on day 6, P = 0.059 the control group on day 7, P = 0.547 the control group on day 8, P = 0.009 the control group on day 9, P = 0.193 the control grou…
Supplementary Figure 5d	Body weight gain	n = 10 (both groups) Shapiro-Wilk's test; the control group on day 1, P = 0.385 the control group on day 2, P = 0.703 the control group on day 3, P = 0.702 the control group on day 4, P = 0.740 the control group on day 5, P = 0.818 the control group on day 6, P = 0.429 the control group on day 7, P = 0.798 the control group on day 8, P = 0.165 the control group on day 9, P = 0.212 the control gro…
Supplementary Figure 5e	Consumption of 30% sucrose solution	n = 10 (both groups) Shapiro-Wilk's test; the control group on day 1, P = 0.178 the control group on day 2, P = 0.750 the control group on day 3, P = 0.357 the control group on day 4, P = 0.613 the control group on day 5, P = 0.337 the control group on day 6, P = 0.018 the control group on day 7, P = 0.576 the control group on day 8, P = 0.025 the control group on day 9, P = 0.014 the control gro…
Supplementary Figure 5f	Consumption of a standard diet	n = 10 (both groups) Shapiro-Wilk's test; the control group on day 1, P = 0.343 the control group on day 2, P = 0.912 the control group on day 3, P = 0.520 the control group on day 4, P = 0.195 the control group on day 5, P = 0.407 the control group on day 6, P = 0.008 the control group on day 7, P = 0.892 the control group on day 8, P = 0.191 the control group on day 9, P = 0.792 the control gro…
Supplementary Figure 7a	Distance traveled on day 1	n = 15 (the control group) or 14 (the n-6high/n-3low group) Shapiro-Wilk's test; the control group during 0-5 min, P = 0.041 the control group during 5-10 min , P = 0.571 the control group during 10-15 min, P = 0.161 the control group during 15-20 min, P = 0.148 the control group during 20-25 min, P = 0.794 the control group during 25-30 min, P = 0.413 the control group during 30-35 min, P = 0.39…
	Distance traveled on day 2	n = 15 (the control group) or 14 (the n-6high/n-3low group) Shapiro-Wilk's test; the control group during 0-5 min, P = 0.209 the control group during 5-10 min, P = 0.924 the control group during 10-15 min, P = 0.934 the control group during 15-20 min, P = 0.392 the control group during 20-25 min, P = 0.004 the control group during 25-30 min, P = 0.811 the control group during 30-35 min, P = 0.561…
	Distance traveled on day 3	n = 15 (the control group) or 14 (the n-6high/n-3low group) Shapiro-Wilk's test; the control group during 0-5 min, P = 0.208 the control group during 5-10 min, P = 0.172 the control group during 10-15 min, P = 0.985 the control group during 15-20 min, P = 0.117 the control group during 20-25 min, P = 0.649 the control group during 25-30 min, P = 0.931 the control group during 30-35 min, P = 0.219…
Supplementary Figure 7b	Duration on day 1	n = 15 (the control group) or 14 (the n-6high/n-3low group) Shapiro-Wilk's test; the control group during 0-5 min, P = 0.153 the control group during 5-10 min, P = 0.164 the control group duing 10-15 min, P = 0.001 the control group during 15-20 min, P = 0.367 the control group during 20-25 min, P = 0.444 the control group during 25-30 min, P < 0.001 the control group during 30-35 min, P = 0.314 …
	Duration on day 2	n = 15 (the control group) or 14 (the n-6high/n-3low group) Shapiro-Wilk's test; the control group during 0-5 min, P = 0.081 the control group during 5-10 min, P = 0.860 the control group during 10-15 min, P = 0.404 the control group during 15-20 min, P = 0.036 the control group during 20-25 min, P = 0.066 the control group during 25-30 min, P = 0.397 the control group during 30-35 min, P = 0.109…
	Duration on day 3	n = 15 (the control group) or 14 (the n-6high/n-3low group) Shapiro-Wilk's test; the control group during 0-5 min, P = 0.209 the control group during 5-10 min, P = 0.017 the control group during 10-15 min, P = 0.992 the control group during 15-20 min, P = 0.351 the control group during 20-25 min, P = 0.005 the control group during 25-30 min, P = 0.168 the control group during 30-35 min, P = 0.418…
Supplementary Figure 7c	Visit on day 1	n = 15 (the control group) or 14 (the n-6high/n-3low group) Shapiro-Wilk's test; the control group during 0-5 min, P = 0.929 the control group during 5-10 min, P = 0.805 the control group during 10-15 min, P = 0.175 the control group during 15-20 min, P = 0.980 the control group during 20-25 min, P = 0.251 the control group during 25-30 min, P = 0.198 the control group during 30-35 min, P = 0.954…
	Visit on day 2	n = 15 (the control group) or 14 (the n-6high/n-3low group) Shapiro-Wilk's test; the control group duing 0-5 min, P = 0.026 the control group during 5-10 min, P = 0.737 the control group dring 10-15 min, P = 0.130 the control group during 15-20 min, P = 0.023 the control group during 20-25 min, P = 0.554 the control group during 25-30 min, P = 0.543 the control group during 30-35 min, P = 0.244 t…
	Visit on day 3	n = 15 (the control group) or 14 (the n-6high/n-3low group) Shapiro-Wilk's test; the control group during 0-5 min, P = 0.083 the control group during 5-10 min, P = 0.090 the control group during 10-15 min, P = 0.770 the control group during 15-20 min, P = 0.027 the control group during 20-25 min, P = 0.171 the control group during 25-30 min, P = 0.260 the control group during 30-35 min, P = 0.468…
Supplementary Figure 10d	The number of TH+ cells in the VTAR	n = 4 (the control group) or 3 (the n-6high/n-3low group) Shapiro-Wilk's test; the control group, P = 0.583 the n-6high/n-3low group, P < 0.001 Bartlett's test; P = 0.156 Wilcoxon's rank sum test; U = 6, P = 0.571
	The number of TH+ cells in the PIF	n = 4 (the control group) or 3 (the n-6high/n-3low group) Shapiro-Wilk's test; the control group, P = 0.679 the n-6high/n-3low group, P = 0.765 Bartlett's test; P = 0.501 Unpaired Student's t-test; t(5) = 0.291, P = 0.782
	The number of TH+ cells in the RLi	n = 4 (the control group) or 3 (the n-6high/n-3low group) Shapiro-Wilk's test; the control group, P = 0.149 the n-6high/n-3low group, P = 0.439 Bartlett's test; P = 0.506 Unpaired Student's t-test; t(5) = 0.698, P = 0.516
	The number of TH+ cells in the IF	n = 3 (both groups) Shapiro-Wilk's test; the control group, P = 0.298 the n-6high/n-3low group, P = 0.637 Bartlett's test; P = 0.949 Unpaired Student's t-test; t(4) = 4.687, P = 0.009
	The number of TH+ cells in the PN	n = 4 (both groups) Shapiro-Wilk's test; the control group, P = 0.522 the n-6high/n-3low group, P = 0.861 Bartlett's test; P = 0.274 Unpaired Student's t-test; t(6) = 2.732, P = 0.034
	The number of TH+ cells in the PBP	n = 4 (both groups) Shapiro-Wilk's test; the control group, P = 0.973 the n-6high/n-3low group, P = 0.792 Bartlett's test; P = 0.780 Unpaired Student's t-test; t(6) = 3.875, P = 0.008
	The number of TH+ cells in the CLi	n = 4 (both groups) Shapiro-Wilk's test; the control group, P = 0.078 the n-6high/n-3low group, P = 0.770 Bartlett's test; P = 0.510 Unpaired Student's t-test; t(6) = 0.545, P = 0.605
Supplementary Figure 11a	The amount of 16:0-Ethanolamide	n = 3 (both groups) Shapiro-Wilk's test; the control group, P = 0.699 the n-6high/n-3low group, P = 0.206 Bartlett's test; P = 0.945 Unpaired Student's t-test; t(4) = 0.920, P = 0.410
Supplementary Figure 11b	The amount of 18:0-Ethanolamide	n = 3 (both groups) Shapiro-Wilk's test; the control group, P = 0.301 the n-6high/n-3low group, P = 0.028 Bartlett's test; P = 0.758 Wilcoxon's rank sum test; U = 2, P = 0.200
Supplementary Figure 11c	The amount of 18:1-Ethanolamide	n = 3 (both groups) Shapiro-Wilk's test; the control group, P = 0.546 the n-6high/n-3low group, P = 0.937 Bartlett's test; P = 0.979 Unpaired Student's t-test; t(4) = 0.973, P = 0.386
Supplementary Figure 11d	The amount of 18:2-Ethanolamide	n = 3 (both groups) Shapiro-Wilk's test; the control group, P = 0.124 the n-6high/n-3low group, P = 0.939 Bartlett's test; P = 0.069 Unpaired Student's t-test; t(4) = 2.660, P = 0.056
Supplementary Figure 11f	The amount of 20:3-Ethanolamide (n-6)	n = 3 (both groups) Shapiro-Wilk's test; the control group, P = 0.522 the n-6high/n-3low group, P = 0.630 Bartlett's test; P = 0.545 Unpaired Student's t-test; t(4) = 1.352, P = 0.248
Supplementary Figure 11h	The amount of 20:4-Ethanolamide	n = 3 (both groups) Shapiro-Wilk's test; the control group, P = 0.393 the n-6high/n-3low group, P = 0.996 Bartlett's test; P = 0.873 Unpaired Student's t-test; t(4) = 1.964, P = 0.121
Supplementary Figure 11j	The amount of 22:4-Ethanolamide	n = 3 (both groups) Shapiro-Wilk's test; the control group, P = 0.773 the n-6high/n-3low group, P = 0.343 Bartlett's test; P = 0.062 Unpaired Student's t-test; t(4) = 1.672, P = 0.170
Supplementary Figure 11k	The amount of 22:6-Ethanolamide	n = 3 (both groups) Shapiro-Wilk's test; the control group, P = 0.358 the n-6high/n-3low group, P = 0.096 Bartlett's test; P = 0.918 Unpaired Student's t-test; t(4) = 1.391, P = 0.237
Supplementary Figure 11l	The amount of 20:4-Glycerol-1	n = 3 (both groups) Shapiro-Wilk's test; the control group, P = 0.893 the n-6high/n-3low group, P = 0.516 Bartlett's test; P = 0.136 Unpaired Student's t-test; t(4) = 0.267, P = 0.803
Supplementary Figure 11m	The amount of 20:4-Glycerol-2	n = 3 (both groups) Shapiro-Wilk's test; the control group, P = 0.794 the n-6high/n-3low group, P = 0.537 Bartlett's test; P = 0.447 Unpaired Student's t-test; t(4) = 0.729, P = 0.507
Supplementary Figure 11n	The amount of 20:4-Amide	n = 3 (both groups) Shapiro-Wilk's test; the control group, P = 0.376 the n-6high/n-3low group, P = 0.887 Bartlett's test; P = 0.707 Unpaired Student's t-test; t(4) = 0.032, P = 0.976
Supplementary Figure 12a	Body weight of female offspring	n = 10 (both groups) Shapiro-Wilk's test; the control group, P = 0.890 the n-6high/n-3low group, P = 0.957 Bartlett's test; P = 0.711 Unpaired Student's t-test; t(18) = 0.466, P = 0.647
Supplementary Figure 12b	Consumption of the control or n-6high/n-3low diets in female offspring	n = 7 (the control group) or 10 (the n-6high/n-3low group) Shapiro-Wilk's test; the control group, P = 0.960 the n-6high/n-3low group, P = 0.377 Bartlett's test; P = 0.367 Unpaired Student's t-test; t(15) = 0.453, P = 0.657
Supplementary Figure 12c	The level of total SFAs	n = 3 (both groups) Shapiro-Wilk's test; the control group, P = 0.472 the n-6high/n-3low group, P = 0.190 Difference with P < 0.004 was considered to be statistically significant based on the Bonferroni correction. Bartlett's test; P = 0.783 Difference with P < 0.004 was considered to be statistically significant based on the Bonferroni correction. Unpaired Student's t-test; t(4) = 1.089, P = 0.3…
	The level of 16:0	n = 3 (both groups) Shapiro-Wilk's test; the control group, P = 0.020 the n-6high/n-3low group, P = 0.504 Difference with P < 0.004 was considered to be statistically significant based on the Bonferroni correction. Bartlett's test; P = 0.674 Difference with P < 0.004 was considered to be statistically significant based on the Bonferroni correction. Unpaired Student's t-test; t(4) = 0.795, P = 0.4…
	The level of 18:0	n = 3 (both groups) Shapiro-Wilk's test; the control group, P = 0.037 the n-6high/n-3low group, P = 0.262 Difference with P < 0.004 was considered to be statistically significant based on the Bonferroni correction. Bartlett's test; P = 0.213 Difference with P < 0.004 was considered to be statistically significant based on the Bonferroni correction. Unpaired Student's t-test; t(4) = 0.408, P = 0.7…
Supplementary Figure 12d	The level of total MUFAs	n = 3 (both groups) Shapiro-Wilk's test; the control group, P = 0.677 the n-6high/n-3low group, P = 0.805 Difference with P < 0.004 was considered to be statistically significant based on the Bonferroni correction. Bartlett's test; P = 0.913 Difference with P < 0.004 was considered to be statistically significant based on the Bonferroni correction. Unpaired Student's t-test; t(4) = 1.457, P = 0.2…
	The level of 18:1n-7	n = 3 (both groups) Shapiro-Wilk's test; the control group, P = 0.009 the n-6high/n-3low group, P = 0.532 Difference with P < 0.004 was considered to be statistically significant based on the Bonferroni correction. Bartlett's test; P = 0.220 Difference with P < 0.004 was considered to be statistically significant based on the Bonferroni correction. Unpaired Student's t-test; t(4) = 0.089, P = 0.9…
	The level of 18:1n-9	n = 3 (both groups) Shapiro-Wilk's test; the control group, P = 0.741 the n-6high/n-3low group, P = 0.041 Difference with P < 0.004 was considered to be statistically significant based on the Bonferroni correction. Bartlett's test; P = 0.424 Difference with P < 0.004 was considered to be statistically significant based on the Bonferroni correction. Unpaired Student's t-test; t(4) = 3.551, P = 0.0…
Supplementary Figure 12e	The level of total n-6 PUFAs	n = 3 (both groups) Shapiro-Wilk's test; the control group, P = 0.487 the n-6high/n-3low group, P = 0.528 Difference with P < 0.004 was considered to be statistically significant based on the Bonferroni correction. Bartlett's test; P = 0.110 Difference with P < 0.004 was considered to be statistically significant based on the Bonferroni correction. Unpaired Student's t-test; t(4) = 12.443, P = 2.…
	The level of 20:4	n = 3 (both groups) Shapiro-Wilk's test; the control group, P = 0.384 the n-6high/n-3low group, P = 0.753 Difference with P < 0.004 was considered to be statistically significant based on the Bonferroni correction. Bartlett's test; P = 0.041 Difference with P < 0.004 was considered to be statistically significant based on the Bonferroni correction. Unpaired Student's t-test; t(4) = 3.740, P = 0.0…
	The level of 22:4	n = 3 (both groups) Shapiro-Wilk's test; the control group, P = 0.959 the n-6high/n-3low group, P = 0.502 Difference with P < 0.004 was considered to be statistically significant based on the Bonferroni correction. Bartlett's test; P = 0.368 Difference with P < 0.004 was considered to be statistically significant based on the Bonferroni correction. Unpaired Student's t-test; t(4) = 9.213, P = 7.7…
	The level of 22:5	n = 3 (both groups) Shapiro-Wilk's test; the control group, P = 0.846 the n-6high/n-3low group, P = 0.193 Difference with P < 0.004 was considered to be statistically significant based on the Bonferroni correction. Bartlett's test; P = 0.620 Difference with P < 0.004 was considered to be statistically significant based on the Bonferroni correction. Unpaired Student's t-test; t(4) = 25.845, P = 1.…
Supplementary Figure 12f	The level of total n-3 PUFAs	n = 3 (both groups) Shapiro-Wilk's test; the control group, P = 0.613 the n-6high/n-3low group, P = 0.779 Difference with P < 0.004 was considered to be statistically significant based on the Bonferroni correction. Bartlett's test; P = 0.059 Difference with P < 0.004 was considered to be statistically significant based on the Bonferroni correction. Unpaired Student's t-test; t(4) = 19.669, P = 3.…
	The level of 22:6	n = 3 (both groups) Shapiro-Wilk's test; the control group, P = 0.390 the n-6high/n-3low group, P = 0.977 Difference with P < 0.004 was considered to be statistically significant based on the Bonferroni correction. Bartlett's test; P = 0.119 Difference with P < 0.004 was considered to be statistically significant based on the Bonferroni correction. Unpaired Student's t-test; t(4) = 16.043, P = 8.…
Supplementary Figure 12g	The n-6/n-3 ratio	n = 3 (both groups) Shapiro-Wilk's test; the control group, P = 0.063 the n-6high/n-3low group, P = 0.082 Difference with P < 0.004 was considered to be statistically significant based on the Bonferroni correction. Bartlett's test; P = 0.095 Difference with P < 0.004 was considered to be statistically significant based on the Bonferroni correction. Unpaired Student's t-test; t(4) = 24.087, P = 1.…
Supplementary Figure 12i	The number of TH+ cells in the PN	n = 3 (both groups) Shapiro-Wilk's test; the control group, P = 0.220 the n-6high/n-3low group, P = 0.554 Bartlett's test; P = 0.120 Unpaired Student's t-test; t(4) = 4.007, P = 0.016
Supplementary Figure 12k	The number of TH+ cells in the lateral PBP	n = 3 (both groups) Shapiro-Wilk's test; the control group, P = 0.317 the n-6high/n-3low group, P = 0.826 Bartlett's test; P = 0.950 Unpaired Student's t-test; t(4) = 5.569, P = 0.005
Supplementary Figure 12l	The number of TH+ cells in the medial PBP	n = 3 (both groups) Shapiro-Wilk's test; the control group, P = 0.525 the n-6high/n-3low group, P = 0.363 Bartlett's test; P = 0.084 Unpaired Student's t-test; t(4) = 1.359, P = 0.246
Supplementary Figure 13a	Consumption of water	n = 9 (both groups) Shapiro-Wilk's test; the control group at 1 hour, P = 0.060 the control group at 2 hours, P = 0.004 the control group at 4 hours, P = 0.002 the control group at 24 hours, P < 0.001 the n-6high/n-3low group (gestation) at 1 hour, P = 0.706 the n-6high/n-3low group (gestation) at 2 hours, P = 0.713 the n-6high/n-3low group (gestation) at 4 hours, P = 0.065 the n-6high/n-3low gro…
Supplementary Figure 13b	Consumption of water	n = 9 (both groups) Shapiro-Wilk's test; the control group at 1 hour, P = 0.170 the control group at 2 hours, P = 0.129 the control group at 4 hours, P = 0.364 the control group at 24 hours, P = 0.457 the n-6high/n-3low group (lactation) at 1 hour, P = 0.786 the n-6high/n-3low group (lactation) at 2 hours, P = 0.354 the n-6high/n-3low group (lactation) at 4 hours, P = 0.501 the n-6high/n-3low gro…
Supplementary Figure 13c	Consumption of water	n = 8 (the control group) or 5 (the n-6high/n-3low group (after weaning)) Shapiro-Wilk's test; the control group at 1 hour, P = 0.938 the control group at 2 hours, P = 0.784 the control group at 4 hours, P = 0.457 the control group at 24 hours, P = 0.618 the n-6high/n-3low group (after weaning) at 1 hour, P = 0.552 the n-6high/n-3low group (after weaning) at 2 hours, P = 0.171 the n-6high/n-3low …
Supplementary Figure 13d	The number of TH+ cells in the medial PBP	n = 3 (both groups) Shapiro-Wilk's test; the control group, P < 0.001 the n-6high/n-3low group (gestation), P = 0.266 Bartlett's test; P = 0.375 Wilcoxon's rank sum test; U = 2, P = 0.200
Supplementary Figure 13e	The number of TH+ cells in the medial PBP	n = 3 (both groups) Shapiro-Wilk's test; the control group, P = 0.298 the n-6high/n-3low group (lactation), P = 0.339 Bartlett's test; P = 0.725 Unpaired Student's t-test; t(4) = 0.487, P = 0.651
Supplementary Figure 13f	The number of TH+ cells in the medial PBP	n = 3 (both groups) Shapiro-Wilk's test; the control group, P = 0.206 the n-6high/n-3low group (after weaning), P = 0.870 Bartlett's test; P = 0.456 Unpaired Student's t-test; t(4) = 0.833, P = 0.452
Supplementary Figure 13g	The number of TH+ cells in the IF	n = 3 (the control group) or 4 (the n-6high/n-3low group (after weaning)) Shapiro-Wilk's test; the control group, P < 0.001 the n-6high/n-3low group (after weaning), P = 0.272 Bartlett's test; P = 0.344 Wilcoxon's rank sum test; U = 0, P = 0.028
Supplementary Figure 13h	The number of TH+ cells in the IF	n = 3 (both groups) Shapiro-Wilk's test; the control group, P = 0.915 the n-6high/n-3low group (lactation), P = 0.132 Bartlett's test; P = 0.470 Unpaired Student's t-test; t(4) = 0.465, P = 0.666
Supplementary Figure 13i	The number of TH+ cells in the IF	n = 3 (both groups) Shapiro-Wilk's test; the control group, P < 0.001 the n-6high/n-3low group (after weaning), P = 0.637 Bartlett's test; P = 0.250 Wilcoxon's rank sum test; U = 2.5, P = 0.275
Supplementary Figure 15	The number of TH+ cells	n = 3 (both groups) Shapiro-Wilk's test; the control group, P = 0.363 the n-6high/n-3low group, P = 0.874 Bartlett's test; P = 0.169 Unpaired Student's t-test; t(4) = 3.010, P = 0.040
Supplementary Figure 16c	The number of active Caspase 3+ cells at P2	n = 3 (both groups) Shapiro-Wilk's test; the control group, P = 0.213 the n-6high/n-3low group, P = 0.274 Bartlett's test; P = 0.846 Unpaired Student's t-test; t(4) = 0.397, P = 0.712
	The number of active Caspase 3+ cells at P14	n = 3 (both groups) Shapiro-Wilk's test; the control group, P < 0.001 the n-6high/n-3low group, P < 0.001 Bartlett's test; P = 0.201 Wilcoxon's rank sum test; U = 3, P = 0.35
