# Supplementary material for: Maternal dietary imbalance between omega-6 and omega-3 fatty acids triggers the offspring’s overeating in mice
Source: Commun Biol. 2020 Aug 28;3:473. doi: 10.1038/s42003-020-01209-4 (PMC7455742; doi:10.1038/s42003-020-01209-4)
Supplement: Supplementary file 4 — Supplementary Data 2 [file 42003_2020_1209_MOESM4_ESM.xlsx]

## Sheet: Sheet1
Figure	Analysis	Group	Individual values in each graph
Figure 1a	The level of 14:0	The control diet	0.0014881	0.00147493	0.00144092
		The n-6high/n-3low diet	0.00152905	0.00297619	0.00144718
	The level of 16:0	The control diet	0.111607	0.113569	0.119597
		The n-6high/n-3low diet	0.0825688	0.0818452	0.081042
	The level of 18:0	The control diet	0.0416667	0.0412979	0.0331412
		The n-6high/n-3low diet	0.0259939	0.0267857	0.0260492
	The level of 18:1n-9	The control diet	0.217262	0.213864	0.239193
		The n-6high/n-3low diet	0.151376	0.151786	0.151954
	The level of 18:2n-6	The control diet	0.535714	0.541298	0.5317
		The n-6high/n-3low diet	0.723242	0.721726	0.722142
	The level of 18:3n-3	The control diet	0.0803571	0.0766962	0.0634006
		The n-6high/n-3low diet	0.00611621	0.00595238	0.00578871
	The level of 20:0	The control diet	0.00446429	0.00442478	0.00288184
		The n-6high/n-3low diet	0.0030581	0.00297619	0.00434153
	The level of 20:1n-11	The control diet	0.0014881	0.00147493	0.00288184
		The n-6high/n-3low diet	0.00152905	0.0014881	0.00144718
	The level of 22:0	The control diet	0.00446429	0.00442478	0.00432277
		The n-6high/n-3low diet	0.0030581	0.00297619	0.00289436
	The level of 24:0	The control diet	0.0014881	0.00147493	0.00144092
		The n-6high/n-3low diet	0.00152905	0.0014881	0.00144718
	The level of 24:1n-11	The control diet	0	0	0
		The n-6high/n-3low diet	0	0	0.00144718
Figure 1b	Body weight of mothers	The control group at 1 week of exposure	19.75	20.13	20.5	19.4	19.8	18.17	19.48	19.92	19.03	19.03
		The control group at 2 weeks of exposure	20.33	19.97	20.755	19.725	20.42	18.895	20.345	19.585	19.015	20.385
		The control group at 3 weeks of exposure	21.755	21.245	21.605	21.52	22.34	20.645	22.255	21.24	21.375	22.875
		The control group at 4 weeks of exposure	23.875	23.09	23.22	24.945	25.065	23.58	24.21	23.08	24.05	25.455
		The control group at 5 weeks of exposure	31.34	29.31	27.93	31.155	30.74	28.085	30.455	30.84	31.325	32.93
		The control group at 7 weeks of exposure	29.03	28.15	28.26	28.855	29.98	27.05	27.695	27.45	28.28	29.245
		The control group at 8 weeks of exposure	29.99	31.04	29.86	29.84	31.07	27.18	28.97	28.46	29.805	30.08
		The control group at 9 weeks of exposure	25.06	26.56	27	28.31	31	25.535	26.3	26.235	26.795	26.42
		The n-6high/n-3low group at 1 week of exposure	19.89	20.43	19.77	19.99	19.91	20.77	18.51	20.54	17.71	18.86
		The n-6high/n-3low group at 2 weeks of exposure	20.68	20.195	19.905	20.595	20.765	20.74	18.96	20.64	19.375	19.755
		The n-6high/n-3low group at 3 weeks of exposure	22.395	21.025	20.94	22.595	22.42	22.6	20.825	22.075	21.73	20.725
		The n-6high/n-3low group at 4 weeks of exposure	25.94	24.29	22.195	24.805	25.535	23.985	23.335	23.19	24.815	21.545
		The n-6high/n-3low group at 5 weeks of exposure	33.37	29.35	24.045	31.895	32.18	27.62	32.115	29.54	31.87	26.14
		The n-6high/n-3low group at 7 weeks of exposure	30.655	30.06	26.23	29.275	24.895	27.52	26.88	28.44	27.14	27.4
		The n-6high/n-3low group at 8 weeks of exposure	30.175	30.6	28.31	32.33	28.025	28.045	28.615	27.875	28.315	27.73
		The n-6high/n-3low group at 9 weeks of exposure	26.35	25.615	28.345	25.7	26.115	28.03	24.49	26.23	25.16	26.415
	Body weight of offspring	The control group at 3 weeks of age	11.11	11.79	12.805	10.03	10.79	10.025	7.795	12.035	11.905	10.785
		The control group at 4 weeks of age	17.87	17.805	19.145	15.685	16.095	15.815	12.575	18.51	18.76	16.77
		The control group at 5 weeks of age	21.675	21.54	22.53	20.38	20.495	20.255	17.935	21.68	22.355	20.25
		The control group at 6 weeks of age	23.51	23.27	24.14	22.405	22.2	21.855	20.6	23.025	22.82	21.71
		The control group at 7 weeks of age	25.02	24.69	25.34	24.53	23.855	23.875	22.34	23.815	24.675	21.955
		The control group at 8 weeks of age	25.85	25.535	26.52	25.055	24.46	24.75	23.22	24.46	25.445	22.185
		The control group at 9 weeks of age	27.275	26.235	27.505	26.35	25.99	25.48	24.115	25.245	26.13	22.905
		The control group at 10 weeks of age	28.37	27.205	28.87	27.295	27.06	26.465	24.56	26.255	27.375	23.72
		The control group at 11 weeks of age	29.32	27.885	29.875	27.845	28.465	27.115	25.245	27.15	28.385	24.09
		The control group at 12 weeks of age	29.81	28.82	30.45	28.31	29.6	27.45	25.3	27.52	29.24	24.95
		The n-6high/n-3low group at 3 weeks of age	12.965	12.285	12.735	12.1	7.89	9.61	9.285	8.87	13.16	14.145
		The n-6high/n-3low group at 4 weeks of age	19.915	18.695	19.43	19.345	11.36	13.325	13.08	13.23	19.51	20.335
		The n-6high/n-3low group at 5 weeks of age	22.915	21.84	22.755	22.67	16.885	18.885	18.26	19.57	21.865	22.825
		The n-6high/n-3low group at 6 weeks of age	23.985	23.84	24.75	24.74	19.915	21.445	21.15	22.275	22.65	23.895
		The n-6high/n-3low group at 7 weeks of age	25.095	25.5	26.41	26.6	22.365	23.645	22.865	24.05	23.975	25.045
		The n-6high/n-3low group at 8 weeks of age	25.485	26.06	26.94	27.42	23.515	24.75	23.71	24.055	24.45	25.605
		The n-6high/n-3low group at 9 weeks of age	26.27	27.23	27.865	28.435	24.54	25.815	24.745	25.34	25.86	26.65
		The n-6high/n-3low group at 10 weeks of age	26.915	27.64	26.115	29.35	25.055	26.78	25.58	25.93	26.585	27.25
		The n-6high/n-3low group at 11 weeks of age	26.92	28.09	28.145	29.535	25.47	27.1	25.37	26.005	25.685	26.18
		The n-6high/n-3low group at 12 weeks of age	27.69	28.25	28.22	29.64	26.04	27.73	25.19	26.27	26.41	26.83
Figure 1c	Consumption of the control or n-6high/n-3low diets in mothers	The control group at 1 week of exposure	692.54	688.051	711.939	661.361	774.33	630.602	689.906	880.681	714.854	529.497
		The control group at 2 weeks of exposure	647.83	669.798	593.99	603.895	684.479	615.145	656.431	652.465	707.149	632.456
		The control group at 3 weeks of exposure	609.403	612.758	582.59	646.984	641.164	716.807	676.199	661.848	696.575	606.173
		The control group at 4 weeks of exposure	499.919	512.238	523.771	512.131	510.905	608.536	643.233	539.243	561.526	501.31
		The control group at 5 weeks of exposure	479.242	485.521	488.903	473.764	489.959	496.722	531.78	493.64	492.991	490.298
		The control group at 7 weeks of exposure	1467.65	1448.62	1609.47	1519.6	1281.01	1249.13	1269.35	1186.62	1405.49	1476.86
		The control group at 8 weeks of exposure	1540.9	1485.56	1486.72	1502.35	1478.38	1445.37	1439.05	1308.73	1642.42	1728.54
		The control group at 9 weeks of exposure	2741.29	2171.49	2632.96	2199.18	2230.54	1916.11	1969.58	2051.29	2356.08	2468.65
		The n-6high/n-3low group at 1 week of exposure	652.941	630.25	653.994	580.181	727.908	572.428	720.944	623.272	708.244	623.206
		The n-6high/n-3low group at 2 weeks of exposure	629.116	655.581	616.091	628.97	686.293	538.696	663.761	598.155	688.345	544.307
		The n-6high/n-3low group at 3 weeks of exposure	637.515	626.248	636.41	647.315	691.554	582.891	655.247	593.948	615.296	591.976
		The n-6high/n-3low group at 4 weeks of exposure	542.291	556.808	554.432	563.338	627.294	547.299	565.778	518.563	501.092	540.774
		The n-6high/n-3low group at 5 weeks of exposure	487.845	536.272	487.117	522.479	537.106	533.832	509.006	500.442	462.254	501.863
		The n-6high/n-3low group at 7 weeks of exposure	1389.48	1493.05	1408.11	1407.92	1205.76	1167.01	1306.87	1245.37	1239.69	1026.28
		The n-6high/n-3low group at 8 weeks of exposure	1644.52	1469.53	1428.59	1424.09	1343.64	1438.91	1428.62	1518.45	1405.2	1402.44
		The n-6high/n-3low group at 9 weeks of exposure	2818.18	2385.27	2520.42	1957.29	1808.12	1644.71	2301.88	1969.87	2342.63	1636.29
	Consumption of the control or n-6high/n-3low diets in offspring	The control group at 3 weeks of age	670.643	624.754	681.187	738.131	722.417	621.703	646.3	606.611	643.171	604.899
		The control group at 4 weeks of age	663.172	616.722	667.943	648.103	665.195	597.556	595.504	579.811	637.805	595.882
		The control group at 5 weeks of age	624.542	599.272	585.58	610.199	648.127	539.81	534.145	531.601	604.914	508.631
		The control group at 6 weeks of age	561.45	534.346	534.293	531.157	594.056	486.943	486.02	463.711	558.144	479.455
		The control group at 7 weeks of age	540.654	518.435	500.783	516.462	572.066	502.659	490.803	462.744	533.707	455.689
		The control group at 8 weeks of age	531.075	487.045	489.371	499.218	549.286	504.235	460.895	436.574	494.03	436.432
		The control group at 9 weeks of age	516.267	476.446	485.143	480.711	548.734	487.84	463.71	444.391	494.607	439.967
		The control group at 10 weeks of age	527.037	469.147	469.54	473.682	550.908	478.974	446.542	411.097	455.755	419.165
		The control group at 11 weeks of age	513.102	470.628	483.292	474.099	534.245	475.268	443.158	417.17	443.766	405.123
		The control group at 12 weeks of age	529.726	452.182	467.512	441.677	524.78	456.41	405.988	401.982	447.621	393.303
		The n-6high/n-3low group at 3 weeks of age	635.716	650.762	688.819	642.482	693.587	705.899	660.898	748.998	759.837	597.284
		The n-6high/n-3low group at 4 weeks of age	617.755	651.087	610.422	567.657	643.347	659.559	615.972	633.286	590.542	592.157
		The n-6high/n-3low group at 5 weeks of age	544.439	577.787	530.158	483.672	596.841	596.829	573.697	596.689	539.933	523.617
		The n-6high/n-3low group at 6 weeks of age	515.111	552.73	501.639	477.829	546.651	533.975	523.098	539.092	486.949	495.117
		The n-6high/n-3low group at 7 weeks of age	482.745	526.98	476.01	453.745	506.61	523.052	512.014	511.032	471.14	467.972
		The n-6high/n-3low group at 8 weeks of age	490.871	515.641	463.186	459.132	480.249	494.176	490.696	497.642	444.045	450.425
		The n-6high/n-3low group at 9 weeks of age	485.205	527.663	450.019	450.381	469.078	494.95	471.961	498.075	455.712	445.795
		The n-6high/n-3low group at 10 weeks of age	477.871	516.222	421.596	430.51	462.41	472.869	457.947	468.741	446.442	429.218
		The n-6high/n-3low group at 11 weeks of age	452.271	491.729	402.212	421.571	466.069	475.253	454.27	461.264	449.072	436.84
		The n-6high/n-3low group at 12 weeks of age	455.905	518.079	408.366	422.014	453.591	465.008	436.283	440.801	430.923	395.885
Figure 1d	The level of total n-6 PUFAs	The control group	0.132848	0.133404	0.132902
		The n-6high/n-3low group	0.195369	0.188066	0.186316
	The level of 20:4	The control group	0.0945241	0.0949438	0.0933913
		The n-6high/n-3low group	0.105525	0.102905	0.102044
	The level of 22:4	The control group	0.025716	0.0263532	0.0264647
		The n-6high/n-3low group	0.0328197	0.0331306	0.0326316
	The level of 22:5	The control group	0.00204794	0.0018572	0.00206654
		The n-6high/n-3low group	0.0457651	0.0408523	0.0412345
	The level of total n-3 PUFAs	The control group	0.151528	0.151972	0.147652
		The n-6high/n-3low group	0.10432	0.104382	0.105805
	The level of 22:6	The control group	0.150286	0.150887	0.146566
		The n-6high/n-3low group	0.104077	0.103948	0.105193
Figure 1e	The n-6/n-3 ratio	The control group	0.876718	0.877816	0.900104
		The n-6high/n-3low group	1.87279	1.80171	1.76093
Figure 2a	Consumption of water at 1 hour	The control group	22.9659	20.7128	35.6436	9.24974	17.5125	28.1899	19.6011
		The n-6high/n-3low group	20.953	32.936	23.8469	18.241	22.2501	26.6667	21.6696	21.7822
	Consumption of water at 2 hours	The control group	30.422	22.2765	46.8492	30.8518	22.0798	36.9276	24.7168
		The n-6high/n-3low group	24.3325	34.18	29.2177	26.5372	27.1197	31.5068	22.7111	27.668
	Consumption of water at 4 hours	The control group	35.3781	27.1176	54.8312	32.605	28.9344	36.1091	24.666
		The n-6high/n-3low group	36.3212	40.9631	34.9672	32.8502	42.8004	39.1423	27.9053	33.7705
	Consumption of water at 24 hours	The control group	104.565	118.833	159.623	128.585	110.916	104.934	121.026
		The n-6high/n-3low group	115.793	123.321	110.006	106.733	171.543	143.96	117.201	139.179
	Consumption of 1% sucrose solution at 1 hour	The control group	21.8182	26.6247	24.024	19.9824	18.2306	12.2939	6.9646
		The n-6high/n-3low group	23.4062	29.0301	22.9433	24.248	25.4372	23.2631	22.0012	23.0348	28.9256
	Consumption of 1% sucrose solution at 2 hours	The control group	25.3776	29.9487	23.1579	21.9877	21.4707	19.0988	9.86079
		The n-6high/n-3low group	24.8619	29.3115	24.8935	29.8462	30.4375	28.2752	24.6468	24.4957	34.3713
	Consumption of 1% sucrose solution at 4 hours	The control group	27.5507	39.058	27.3437	18.255	33.3821	20.9644	19.5402
		The n-6high/n-3low group	29.3938	37.7618	27.3973	35.474	38.8837	35.0328	28.2537	31.5367	40.7266
	Consumption of 1% sucrose solution at 24 hours	The control group	88.3433	156.134	107.362	108.255	101.828	48.9768	130.785
		The n-6high/n-3low group	93.8935	100.947	107.474	111.343	145.303	117.073	99.3551	124.732	117.784
	Consumption of 3% sucrose solution at 1 hour	The control group	11.4909	16.4399	18.3138	22.2222	16.8237	25.974	17.1576	9.36281
		The n-6high/n-3low group	28.0205	26.9737	30.5172	18.368	29.0797	17.7453	17.892	18.0047	28.2122	38.789
	Consumption of 3% sucrose solution at 2 hours	The control group	16.7106	24.2185	19.6755	30.6313	25.6496	34.0178	20.5832	14.0333
		The n-6high/n-3low group	40.0485	39.3519	41.7202	27.2455	33.1511	23.8837	24.2954	30.0059	36.6801	43.204
	Consumption of 3% sucrose solution at 4 hours	The control group	23.526	37.9956	32.291	30.6313	34.857	44.0462	29.3364	24.0434
		The n-6high/n-3low group	61.0596	55.5739	55.6079	42.9429	52.9846	40.4762	33.0234	46.1222	61.3422	57.5385
	Consumption of 3% sucrose solution at 24 hours	The control group	311.36	275.595	213.026	136.397	118.855	214.484	158.476	128.874
		The n-6high/n-3low group	257.384	261.723	172.425	367.19	254.639	192.521	198.652	220.941	309.715	270.566
	Consumption of 10% sucrose solution at 1 hour	The control group	17.5962	23.1835	23.6869	18.3959	14.0656	18.9509	21.995	18.3193	13.1851
		The n-6high/n-3low group	30.2567	26.6083	25.4757	21.8327	20.3378	21.4533	17.4056	21.4049	22.186	37.2289
	Consumption of 10% sucrose solution at 2 hours	The control group	22.0238	29.304	26.1438	24.5242	23.1078	21.3632	26.2832	20.1108	18.5615
		The n-6high/n-3low group	32.6917	32.5285	41.277	26.7117	27.2979	26.8873	19.0915	27.8861	30.4306	50.7712
	Consumption of 10% sucrose solution at 4 hours	The control group	32.8791	40.9489	32.2691	29.4975	25.1678	25.3721	35.9006	27.0815	24.8909
		The n-6high/n-3low group	40.5611	37.336	54.4506	36.7669	49.003	28.492	23.9266	36.9818	51.3633	81.4465
	Consumption of 10% sucrose solution at 24 hours	The control group	335.788	264.917	267.654	122.091	261.785	124.958	241.306	177.694	150.576
		The n-6high/n-3low group	306.265	304.111	288.357	298.693	242.373	205.821	210.458	255.559	404.086	413.085
	Consumption of 30% sucrose solution at 1 hour	The control group	25.1271	13.4593	25.6046	27.4725	22.696	15.1057	27.7025	20.0803	18.4941
		The n-6high/n-3low group	33.3333	21.8561	30.3806	23.4114	20.782	27.1413	27.2154	23.5891	25.6886	18.4361
	Consumption of 30% sucrose solution at 2 hours	The control group	29.5346	18.5661	28.4495	27.9412	24.4322	15.1464	29.9456	21.5579	19.0375
		The n-6high/n-3low group	32.4594	22.5893	29.8172	25.9146	30.2072	28.2686	26.9461	24.8429	25.1319	27.5665
	Consumption of 30% sucrose solution at 4 hours	The control group	32.8653	22.2476	31.7517	30.6011	30.9278	25.6069	35.8866	24.1935	25.2765
		The n-6high/n-3low group	35.2684	31.1453	29.9517	26.862	38.7841	27.2856	33.4105	28.6824	26.1601	35.4206
	Consumption of 30% sucrose solution at 24 hours	The control group	153.802	149.916	203.543	128.997	244.166	151.795	192.584	159.482	114.653
		The n-6high/n-3low group	205.652	176.04	207.606	182.85	266.08	164.444	213.172	192.185	190.447	218.349
Figure 2b	Consumption of water	The control group	132.146	90.2537	55.3301	61.4167	62.9346	54.1838	93.9826	79.1388
		The n-6high/n-3low group	79.4788	65.7713	64.0545	84.2039	101.056	85.0989	90.6106	101.368	107.562	165.964
	Consumption of 1% sucrose solution	The control group	73.6809	114.352	77.1787	61.092	54.6233	72.4688	106.17	117.12	93.0923	113.765	110.292
		The n-6high/n-3low group	88.8094	87.7133	112.8	112.583	94.8519	116.661	111.761	98.1807	195.13	222.078	94.0171	137.367
	Consumption of 3% sucrose solution	The control group	248.468	182.621	186.562	52.6316	219.728	96.8523	155.36	165.038
		The n-6high/n-3low group	205.636	192.19	247.995	273.158	197.475	144.206	180.508	280.635	293.375
	Consumption of 10% sucrose solution	The control group	330.306	301.763	323.899	131.339	244.543	154.795	189.363	177.614
		The n-6high/n-3low group	271.638	254.942	367.466	344.774	257.388	264.828	277.939	262.947	337.384	384.908
	Consumption of 30% sucrose solution	The control group	200.419	199.889	236.707	148.588	193.041	157.823	140.734	156.588
		The n-6high/n-3low group	231.718	202.232	199.094	245.3	210.189	169.386	237.385	226.541	215.547	191.376
Figure 2c	Consumption of water	The control group	16.3438	14.2508	16.8252	14.8068	14.2602	15.6463
	Consumption of 1% sucrose solution		95.339	65.1466	68.398	66.45	53.4759	103.401
	Consumption of water	The n-6high/n-3low group	8.81834	10.5947	14.1287	20.955	14.721	24.7409
	Consumption of 1% sucrose solution		114.991	125.769	126.531	108.897	93.4611	96.9575
Figure 2d	Consumption of water	The control group	11.1884	7.64481	22.9406	14.014	14.7731	15.0307	19.601	15.9405	14.7337	13.5432
	Consumption of 10% sucrose solution		188.01	192.958	275.547	250	236.634	144.709	114.718	345.377	273.139	318.448
	Consumption of water	The n-6high/n-3low group	7.08307	13.763	25.4755	24.8869	13.5581	15.9972	14.3407	19.3814	14.775	15.2284
	Consumption of 10% sucrose solution		221.668	270.645	412.959	373.303	246.794	279.95	258.132	471.959	207.522	378.807
Figure 2e	The number of rewards obtained/min in FR-1	The control group	1.61667	2.90782	1.79732	2.22362	1.80413	4.10481	1.48333	1.2	2.59628	1.01667	1.75239	5.44712
		The n-6high/n-3low group	1.3	1.6	1.81769	1.25	3.3499	6.22213	1.43333	1.79394	1.23333	2.12037	2.75002	3.34691	3.99281	1.26667	1.97922	4.71106
	The number of rewards obtained/min in FR-2	The control group	1.18333	1.65	3.96616	1.79986	2.39588	3.77264	1.67029	1.58333	6.42123	1	1.65	3.67085
		The n-6high/n-3low group	1.28333	2.25827	2.78254	1.48333	3.3604	8.25423	1.41667	2.66465	0.916667	2.10512	3.85778	5.03778	6.50689	1.1	2.26663	5.78927
	The number of rewards obtained/min in FR-3	The control group	1.25	2.90599	5.11553	1.80142	3.05344	5.75816	1.51667	2.60213	6.28865	1.06667	1.58333	4.92247
		The n-6high/n-3low group	1.33333	2.8656	6.10252	1.43333	5.42692	10.2477	1.36667	2.7989	1.21667	1.6	3.60447	2.93241	5.98205	1.01667	1.88531	9.13798
Figure 2f	Breakpoint	The control group	219	25	145	219	145	268	268	268	219	118	62	219
		The n-6high/n-3low group	328	95	492	402	268	402	268	603	178	118	328	219	492	77	118	402
Figure 2g	Consumption of the LSD at 2 hours	The control group	84.9916	44.0191	139.938	70.8622	46.1994	109.256	79.9	104.384
		The n-6high/n-3low group	91.1104	101.088	101.151	74.4604	115.455	107.199	50.9284	47.3684	99.8302	77.2769
	Consumption of the LSD at 4 hours	The control group	169.509	65.8188	180.123	101.311	88.9178	196.218	120.223	166.667
		The n-6high/n-3low group	146.006	143.396	157.299	145.646	182.661	194.253	107.541	61.4266	124.487	130.252
	Consumption of the LSD at 24 hours	The control group	506.975	279.465	652.747	390.304	295.681	584.813	344.093	503.239
		The n-6high/n-3low group	438.308	497.81	727.925	505.963	566.656	642.935	463.996	260.084	474.834	478.24
	Consumption of the HSD at 2 hours	The control group	82.4961	74.0224	93.4781	74.2432	103.448	133.69	126.964	70.0768
		The n-6high/n-3low group	185.295	128.481	136.691	149.694	142.497	134.192	145.045
	Consumption of the HSD at 4 hours	The control group	124.191	106.613	140.813	118.451	191.993	184.75	198.42	161.306
		The n-6high/n-3low group	273.556	155.766	205.415	187.45	197.963	207.607	205.349
	Consumption of the HSD at 24 hours	The control group	481.27	372.02	369.283	504.719	509.858	532.008	504.56	363.82
		The n-6high/n-3low group	743.754	636.676	678.341	667.818	505.167	714.513	650.257
Figure 2h	Consumption of the LFD at 2 hours	The control group	118.987	60.13	152.361	92.8356	59.3866	83.8311	138.858	114.483	116.073
		The n-6high/n-3low group	90.5383	126.386	98.6009	99.0462	114.93	133.914	91.0592	56.9393	93.771	100.213
	Consumption of the LFD at 4 hours	The control group	200.708	87.8575	176.928	145.076	70.2734	141.729	214.225	127.039	200.876
		The n-6high/n-3low group	156.627	202.705	162.035	169.714	185.366	219.087	127.666	87.3187	105.101	102.903
	Consumption of the LFD at 24 hours	The control group	642.059	392.748	668.454	481.682	394.034	553.543	683.396	517.368	673.078
		The n-6high/n-3low group	538.492	602.354	629.023	646.099	651.319	707.767	509.66	395.047	566.425	556.383
	Consumption of the HFD at 2 hours	The control group	178.013	129.802	179.641	280.069	159.59	226.144	218.904	139.3
		The n-6high/n-3low group	298.265	238.118	331.365	187.095	238.088	248.118	235.632	198.299	166.14	295.193
	Consumption of the HFD at 4 hours	The control group	239.039	194.703	275.724	393.942	237.367	311.041	279.558	219.528
		The n-6high/n-3low group	462.625	299.172	442.685	298.465	387.924	360.517	332.99	282.232	307.111	316.089
	Consumption of the HFD at 24 hours	The control group	684.535	681.96	764.136	866.532	677.448	858.734	775.058	853.242
		The n-6high/n-3low group	1098.25	813.884	966.832	744.837	979.7	892.113	854.521	892.611	887.228	892.618
Figure 3a	Concentration of dopamine	the control group during 0-10 min	1.07351	0.531446	0.503917	1.6143	1.41226	1.64899
		the control group during 10-20 min	1.45287	0.553759	0.469244	1.81022	1.71838	1.87348
		the control group during 20-30 min	1.37647	0.588242	0.291255	1.97757	1.34491	2.13675
		the control group during 30-40 min	1.2487	0.521304	0.411455	1.92655	1.6592	2.12451
		the control group during 40-50 min	1.1532	0.612583	0.566329	1.94287	1.46328	1.97144
		the control group during 50-60 min	1.27373	0.584185	0.295878	2.40614	1.42246	1.97144
		the control group during 60-70 min	1.13476	0.505077	0.503917	2.70206	1.82246	1.96736
		the control group during 70-80 min	1.82497	0.543617	0.59869	2.51227	1.73675	2.50002
		the control group during 80-90 min	1.73277	0.647066	0.47849	2.66125	1.9041	2.30002
		the control group during 90-100 min	1.76899	0.801226	0.455375	2.45512	1.86532	2.52247
		the control group during 100-110 min	1.97645	0.864107	0.651856	2.68778	1.97553	2.27961
		the control group during 110-120 min	1.67547	1.01015	0.688841	2.35308	1.6694	2.1041
		the control group during 120-130 min	1.68601	0.874249	0.527032	2.48369	1.80206	2.10206
		the control group during 130-140 min	1.69984	0.675464	0.79286	2.32655	1.32042	1.79593
		the control group during 140-150 min	1.52597	0.766743	0.73276	2.45104	1.42246	1.63471
		the control group during 150-160 min	1.54375	0.914817	0.614871	2.5041	1.41022	1.86532
		the control group during 160-170 min	1.333	0.454366	0.457686	2.29798	1.44083	1.54287
		the control group during 170-180 min	1.46604	0.592299	0.35829	2.38777	1.55716	1.5245
		The n-6high/n-3low group during 0-10 min	3.18919	1.13647	2.20016	2.73471	2.37219
		The n-6high/n-3low group during 10-20 min	2.11377	1.50043	2.03579	2.67388	2.54007
		The n-6high/n-3low group during 20-30 min	2.54023	1.48399	2.01701	2.63982	2.32596
		The n-6high/n-3low group during 30-40 min	2.45988	1.34311	1.72115	3.0583	2.19215
		The n-6high/n-3low group during 40-50 min	2.26828	1.33606	1.72115	2.91232	2.42085
		The n-6high/n-3low group during 50-60 min	2.59586	1.26562	1.80098	3.01451	2.26514
		The n-6high/n-3low group during 60-70 min	2.35481	1.30084	1.84794	2.99504	2.19215
		The n-6high/n-3low group during 70-80 min	2.63912	1.45112	1.9043	3.19698	2.36732
		The n-6high/n-3low group during 80-90 min	2.55877	1.44173	1.79159	2.85393	2.60819
		The n-6high/n-3low group during 90-100 min	2.30537	1.44877	1.80803	3.24321	2.20675
		The n-6high/n-3low group during 100-110 min	2.42898	1.37128	1.59905	2.84663	2.33083
		The n-6high/n-3low group during 110-120 min	2.29301	1.30319	1.80568	3.24564	2.34543
		The n-6high/n-3low group during 120-130 min	2.34863	1.32902	1.4065	2.7712	2.08753
		The n-6high/n-3low group during 130-140 min	2.07668	1.30554	1.80568	3.24321	2.52547
		The n-6high/n-3low group during 140-150 min	1.848	1.03785	1.67419	2.8296	2.35516
		The n-6high/n-3low group during 150-160 min	2.16321	1.23275	1.23275	2.84176	2.48897
		The n-6high/n-3low group during 160-170 min	2.57731	1.27501	1.22805	2.47924	2.00724
		The n-6high/n-3low group during 170-180 min	1.97779	1.43938	1.30319	3.03397	2.08509
Figure 3b	Average concentration of dopamine (baseline)	The control group	1.26308	0.565253	0.423013	1.94627	1.50341	1.95444
		The n-6high/n-3low group	2.52787	1.34428	1.91604	2.83892	2.35273
Figure 3c	Average concentration of dopamine (water)	The control group	1.56417	0.565253	0.527032	2.62519	1.8211	2.2558
		The n-6high/n-3low group	2.51757	1.39789	1.84794	3.01532	2.38922
Figure 3d	Average concentration of dopamine (post meal)	The control group	1.4476	0.653827	0.476949	2.39662	1.4694	1.64423
		The n-6high/n-3low group	2.23944	1.31571	1.25466	2.78499	2.19377
Figure 3e	Concentration of dopamine	the control group during 0-10 min	1.21169	2.08842	1.03431	1.21623	0.626033	1.20087	1.77154
		the control group during 10-20 min	1.07436	1.45917	0.821725	1.60461	0.657231	1.33635	1.76949
		the control group during 20-30 min	1.46008	1.57411	0.921885	1.33275	0.734185	1.28503	1.71406
		the control group during 30-40 min	1.42373	1.35397	0.860563	1.72113	0.767463	1.27888	1.59911
		the control group during 40-50 min	2.08006	2.46831	0.786975	1.51263	0.705067	1.47594	1.52521
		the control group during 50-60 min	1.75493	1.65593	0.966855	1.75179	0.794501	1.37741	1.97271
		the control group during 60-70 min	2.1669	1.14941	1.15491	1.36341	0.578197	1.33635	2.23341
		the control group during 70-80 min	1.97505	2.31636	2.23419	1.65571	0.79658	1.38357	1.94603
		the control group during 80-90 min	1.44595	3.5924	1.69251	1.96642	1.16887	1.18034	1.93166
		the control group during 90-100 min	1.82965	1.93841	1.83968	1.9194	1.39142	0.99354	1.92139
		the control group during 100-110 min	1.8458	1.68126	1.52489	2.59804	1.41429	1.02023	1.83518
		the control group during 110-120 min	1.83369	1.53125	1.29595	2.70229	1.17927	1.0387	1.61348
		the control group during 120-130 min	1.85388	1.37735	1.50036	2.69207	1.36646	0.979171	1.64016
		the control group during 130-140 min	1.67617	1.65398	1.25098	3.1295	1.46213	0.985329	1.78386
		the control group during 140-150 min	1.60347	1.27799	1.04658	3.19492	1.62852	1.05307	1.52726
		the control group during 150-160 min	1.88619	1.13383	1.20397	3.53423	1.55156	0.825213	1.6648
		the control group during 160-170 min	1.7206	2.05725	0.782887	2.00117	1.41845	0.745155	1.54984
		the control group during 170-180 min	2.05179	1.34423	0.778799	2.31391	0.630193	1.20703	1.58474
		The n-6high/n-3low group during 0-10 min	2.0316	2.4114	1.45917	2.1568	2.02619	2.07763	2.6975	1.78647
		The n-6high/n-3low group during 10-20 min	1.92456	2.06782	1.71632	2.35022	1.68179	2.22076	2.31316	1.77698
		The n-6high/n-3low group during 20-30 min	1.92658	2.78466	1.60918	1.90098	1.79808	1.79584	3.11505	2.17556
		The n-6high/n-3low group during 30-40 min	2.01342	2.72104	1.86828	1.75955	1.66166	2.01501	3.04388	1.84578
		The n-6high/n-3low group during 40-50 min	2.20123	2.74013	2.04361	1.55364	1.75559	2.3952	3.06523	1.61091
		The n-6high/n-3low group during 50-60 min	2.33856	2.00632	1.92867	1.57236	1.62587	2.42428	2.24436	2.04032
		The n-6high/n-3low group during 60-70 min	2.20325	2.41564	1.89555	1.81362	2.06198	2.469	2.70224	5.36653
		The n-6high/n-3low group during 70-80 min	2.68793	2.83344	2.1644	2.86603	2.18498	2.44217	3.16962	5.90508
		The n-6high/n-3low group during 80-90 min	3.11	3.41455	1.87607	2.60604	2.31245	2.69935	3.81968	5.24316
		The n-6high/n-3low group during 90-100 min	3.07163	2.84193	2.20531	2.36686	2.27667	2.77092	3.17911	4.44364
		The n-6high/n-3low group during 100-110 min	3.25338	2.82708	2.20142	2.34398	2.60543	2.90734	3.1625	3.72715
		The n-6high/n-3low group during 110-120 min	3.75623	2.88646	2.3787	2.63724	2.06198	2.70606	3.22893	3.40687
		The n-6high/n-3low group during 120-130 min	3.15846	3.03917	1.93257	2.45006	1.92108	2.50702	3.39975	3.45669
		The n-6high/n-3low group during 130-140 min	3.2453	2.67014	2.28713	1.8053	1.97252	2.53833	2.98694	3.67021
		The n-6high/n-3low group during 140-150 min	3.36647	2.36686	1.76698	1.63476	1.86517	2.77539	2.64768	2.9988
		The n-6high/n-3low group during 150-160 min	3.34628	2.55773	1.93647	1.52037	2.18722	2.39967	2.8612	2.5077
		The n-6high/n-3low group during 160-170 min	3.57246	2.8695	1.63255	1.43717	1.59456	1.42236	3.20995	2.86832
		The n-6high/n-3low group during 170-180 min	3.54015	2.46654	1.51372	2.11728	2.09552	2.38178	2.75918	2.27757
Figure 3f	Average concentration of dopamine (baseline)	The control group	1.50081	1.76665	0.898719	1.52319	0.71408	1.32575	1.72535
		The n-6high/n-3low group	2.07266	2.45523	1.77087	1.88226	1.7582	2.15479	2.74653	1.87267
Figure 3g	Average concentration of dopamine (10% sucrose)	The control group	1.86263	2.35272	1.69387	1.66185	0.847883	1.30009	2.03703
		The n-6high/n-3low group	2.66706	2.88788	1.97868	2.42856	2.18647	2.53684	3.23051	5.50492
Figure 3h	Average concentration of dopamine (post meal)	The control group	1.88619	1.51177	0.921885	2.61644	1.20007	0.925799	1.59979
		The n-6high/n-3low group	3.48629	2.63126	1.69425	1.69161	1.9591	2.06794	2.94344	2.5512
Figure 3j	Consumption of water in offspring treated with vehicle	The control group	0.27	0.13	0.23	0.24	0.33	0.35
		The n-6high/n-3low group	0.21	0.21	0.34	0.29	0.36	0.28	0.3	0.3
	Consumption of water in offspring treated with 0.1 mg	The control group	0.24	0.13	0.27	0.25	0.24	0.23
		The n-6high/n-3low group	0.33	0.12	0.16	0.29	0.24	0.18	0.25	0.16
	Consumption of water in offspring treated with 0.3 mg	The control group	0.18	0.12	0.34	0.24	0.34	0.44
		The n-6high/n-3low group	0.28	0.19	0.22	0.24	0.39	0.16	0.23	0.29
	Consumption of water in offspring treated with 1 mg	The control group	0.27	0.26	0.16	0.14	0.32	0.39
		The n-6high/n-3low group	0.22	0.28	0.11	0.18	0.47	0.15	0.3	0.35
Figure 3k	Consumption of 10% sucrose solution in offspring treated with vehicle	The control group	0.38	0.54	0.31	0.43	0.21	0.37
		The n-6high/n-3low group	0.49	0.4	0.43	0.45	0.59	0.59	0.48	0.59
	Consumption of 10% sucrose solution in offspring treated with 0.1 mg	The control group	0.29	0.5	0.33	0.3	0.28	0.31
		The n-6high/n-3low group	0.49	0.34	0.32	0.59	0.55	0.55	0.54	0.42
	Consumption of 10% sucrose solution in offspring treated with 0.3 mg	The control group	0.34	0.25	0.43	0.35	0.25	0.53
		The n-6high/n-3low group	0.26	0.24	0.5	0.5	0.43	0.6	0.16	0.13
	Consumption of 10% sucrose solution in offspring treated with 1 mg	The control group	0.46	0.27	0.55	0.28	0.21	0.6
		The n-6high/n-3low group	0.27	0.06	0.29	0.31	0.34	0.28	0.36	0.47
Figure 4b	The number of TH+ cells in the PN	The control group	60	50.5	44	46.5
		The n-6high/n-3low group	89.5	57	77	64.5
Figure 4c	The number of TH+ cells in the lateral PBP	The control group	52	54	59.5	60
		The n-6high/n-3low group	73.5	67.5	80	71.5
Figure 4d	The number of TH+ cells in the medial PBP	The control group	24	11	25.5	12.5
		The n-6high/n-3low group	31.5	21	16	21.5
Figure 5b	Consumption of 10% sucrose solution at 1 hour	The control group	28.8193	12.0724	23.5415	35.4345	24.1074	14.0933	18.2815	25.0733	21.2831
		The n-6high/n-3low group (gestation)	32.316	23.31	21.5633	25.641	19.8529	21.1187	26.4586	27.1318	23.3136
	Consumption of 10% sucrose solution at 2 hours	The control group	30.0124	20.313	36.3759	43.4137	25	17.6211	23.3151	25.9235	23.4256
		The n-6high/n-3low group (gestation)	33.9718	23.968	23.9218	31.1298	22.7857	24.0137	26.8707	27.2085	26.7663
	Consumption of 10% sucrose solution at 4 hours	The control group	35.9244	31.7355	53.4759	61.6165	34.5559	34.0031	42.1128	55.1257	31.2785
		The n-6high/n-3low group (gestation)	43.4003	43.1631	30.2826	41.4508	39.5788	44.8864	42	30.9968	37.2766
	Consumption of 10% sucrose solution at 24 hours	The control group	216.816	188.348	204.225	254.741	197.904	222.47	222.107	224.357	205.276
		The n-6high/n-3low group (gestation)	249.737	251.238	237.463	234.756	301.887	238.844	286.38	283.521	221.075
Figure 5c	Consumption of 10% sucrose solution at 1 hour	The control group	24.911	23.9138	20.3098	37.7918	23.1467	23.4375	23.2634	29.6998
		The n-6high/n-3low group (lactation)	26.418	39.1603	21.0084	29.1815	25.4125	29.4927	27.2823	32.07	26.5655	37.7698
	Consumption of 10% sucrose solution at 2 hours	The control group	25.9572	25.1291	22.0994	42.3006	23.9069	25.1881	29.123	29.9554
		The n-6high/n-3low group (lactation)	27.5916	39.7889	32.3563	30.9829	28.4016	29.8273	29.9507	33.0909	26.9654	42.637
	Consumption of 10% sucrose solution at 4 hours	The control group	27.8949	28.8462	34.3071	56.7974	27.6556	34.9673	44.781	31.5011
		The n-6high/n-3low group (lactation)	32.7287	40.6835	44.1568	31.7404	31.1052	30.6243	32.0084	36.2107	30.326	46.7857
	Consumption of 10% sucrose solution at 24 hours	The control group	249.369	166.5	174.975	254.294	222.536	219.081	189.327	215.924
		The n-6high/n-3low group (lactation)	181.783	243.125	342.606	190.41	255.125	165.391	155.789	199.501	229.472	265.178
Figure 5d	Consumption of 10% sucrose solution at 1 hour	The control group	16.0452	16.7598	14.9684	29.771	24.7803	20.9026	22.2414
		The n-6high/n-3low group (after weaning)	25.2155	16.309	25.2258	24.7763	19.478
	Consumption of 10% sucrose solution at 2 hours	The control group	16.3327	20.9968	19.4444	31.4176	25.9603	22.3543	26.3135
		The n-6high/n-3low group (after weaning)	25.8993	18.4088	25.6314	25.6198	19.898
	Consumption of 10% sucrose solution at 4 hours	The control group	21.5664	29.9163	27.3684	32.8662	30.7087	36.7154	33.2461
		The n-6high/n-3low group (after weaning)	27.9826	26.0962	29.6065	28.2766	28.8168
	Consumption of 10% sucrose solution at 24 hours	The control group	232.222	211.789	239.917	138.443	172.449	236.175	246.97
		The n-6high/n-3low group (after weaning)	257.928	138.733	180.671	295.138	170.18
Figure 5e	The number of TH+ cells in the PN	The control group	38	43.5	42
		The n-6high/n-3low group (gestation)	60.5	56.5	59.5
	The number of TH+ cells in the lateral PBP	The control group	50	52	51.5
		The n-6high/n-3low group (gestation)	71	78.5	76.5
Figure 5f	The number of TH+ cells in the PN	The control group	44	38	45.5
		The n-6high/n-3low group (lactation)	57.5	40.5	41.5
	The number of TH+ cells in the lateral PBP	The control group	44	48.5	52
		The n-6high/n-3low group (lactation)	56.5	57.5	47
Figure 5g	The number of TH+ cells in the PN	The control group	46	48.5	40.5
		The n-6high/n-3low group (after weaning)	47.5	51.5	55
	The number of TH+ cells in the lateral PBP	The control group	42.5	49.5	35.5
		The n-6high/n-3low group (after weaning)	40	50.5	61.5
Figure 6d	The number of TH+ cells in the rostral midbran	The control group	71.5	57	53.5
		The n-6high/n-3low group	117.5	88.5	87.5
	The number of TH+ cells in the intermediate midbran	The control group	62.5	72.5	75.5
		The n-6high/n-3low group	112	107.5	96
	The number of TH+ cells in the caudal midbran	The control group	99	119	110
		The n-6high/n-3low group	127	110	112
Figure 6g	The number of EdU+ TH+ cells in offspring treated at E11.5	The control group	20.5	20	17
		The n-6high/n-3low group	36.5	39.5	38.5
	The number of EdU+ TH+ cells in offspring treated at E12.5	The control group	35.5	21.5	22
		The n-6high/n-3low group	32	24	37
Supplementary Figure 1d	Total fatty acids in the diets	The control diet	6.72	6.78	6.94
		The n-6high/n-3low diet	6.54	6.72	6.91
Supplementary Figure 1e	Peroxide value of the diets freshly manufactured	The control diet	2.2	1.9	2.2
		The n-6high/n-3low diet	6.4	2.4	5.3
		The CE-2 diet	17	15.2	14.8
	Peroxide value of the diets stored for 1-2 months	The control diet	3.2	1.9	0.5
		The n-6high/n-3low diet	6.6	3.5	4.4
	Peroxide value of the diets stored for 2-3 months	The control diet	3.7	2.2	1.5
		The n-6high/n-3low diet	6.4	2.2	4
	Peroxide value of the diets exposed for 4 days	The control diet	5.9	2.7	2.6
		The n-6high/n-3low diet	10.7	3.4	6
	Peroxide value of the diets exposed for 7 days	The control diet	5.2	2.6	3.7
		The n-6high/n-3low diet	8.7	4.7	7.1
Supplementary Figure 2a	The level of total SFAs	The control group	0.451336	0.451842	0.447242
		The n-6high/n-3low group	0.461487	0.452435	0.452715
	The level of 16:0	The control group	0.210765	0.210676	0.205865
		The n-6high/n-3low group	0.222376	0.211794	0.213503
	The level of 18:0	The control group	0.2208	0.221418	0.220223
		The n-6high/n-3low group	0.223883	0.222056	0.220842
	The level of 20:0	The control group	0.00462759	0.00421734	0.00516835
		The n-6high/n-3low group	0.00396724	0.0045037	0.00486702
	The level of 22:0	The control group	0.0056097	0.00591241	0.0060953
		The n-6high/n-3low group	0.00429213	0.00545334	0.00543392
	The level of 24:0	The control group	0.00953298	0.00961742	0.00988957
		The n-6high/n-3low group	0.00696814	0.00862764	0.00806883
Supplementary Figure 2b	The level of total MUFAs	The control group	0.264288	0.262782	0.272204
		The n-6high/n-3low group	0.238824	0.255117	0.255164
	The level of 16:1	The control group	0.0053454	0.00534041	0.00526583
		The n-6high/n-3low group	0.00535659	0.00541105	0.00522573
	The level of 18:1n-7	The control group	0.037544	0.0371879	0.0372064
		The n-6high/n-3low group	0.0375418	0.0389147	0.0392193
	The level of 18:1n-9	The control group	0.17718	0.176285	0.181291
		The n-6high/n-3low group	0.1597	0.166634	0.167397
	The level of 20:1	The control group	0.020605	0.0197308	0.0221859
		The n-6high/n-3low group	0.0168429	0.0198602	0.0200247
	The level of 22:1	The control group	0.00156588	0.00216285	0.00180703
		The n-6high/n-3low group	0.00126418	0.00181918	0.00180457
	The level of 24:1	The control group	0.0220478	0.0220749	0.0244475
		The n-6high/n-3low group	0.0181187	0.0224774	0.0214928
Supplementary Figure 2c	The level of 18:2	The control group	0.00532825	0.00546865	0.00589425
		The n-6high/n-3low group	0.00679222	0.00612971	0.00613067
	The level of 20:2	The control group	0.00132534	0.00135271	0.00124966
		The n-6high/n-3low group	0.00187634	0.00245192	0.00159513
	The level of 20:3	The control group	0.00390605	0.00342831	0.00383588
		The n-6high/n-3low group	0.00259069	0.00259699	0.00268017
Supplementary Figure 2d	The level of 18:3	The control group	0	0	0
		The n-6high/n-3low group	0	0	0
	The level of 20:5	The control group	0	0	0
		The n-6high/n-3low group	0	0	0
	The level of 22:5	The control group	0.00124246	0.00108506	0.0010863
		The n-6high/n-3low group	0.000242321	0.000434339	0.000612552
Supplementary Figure 2e	The n-6/n-3 ratio		1.93013	1.86127	1.61295	1.78372	1.73294	1.98999	1.89393	1.37522	1.47043	1.89413	1.61688	1.58078	1.91968	1.82502	1.68138	1.92743	1.3435	1.69934	1.69864	1.73123	2.10984	2.09551	1.8171	1.97074	1.51455	2.04921	1.94475	1.78362	1.5717	1.4892	1.82543	1.69026	1.58966	1.84031	1.65706
Supplementary Figure 3c	The number of male offspring	The control group	5	5	5	5	4	6	3	4	3	4	1	4	6	4	4	4	2	3	3	4	5	4	6	5	6	5	5	1	2	4	2	5	5	3
		The n-6high/n-3low group	5	8	3	4	4	6	4	5	2	3	6	5	1	1	3	1	2	5	5	5	3	6	5	6	4	3	7	4	7	3	6	4	6	3	4	3	1	5	4
Supplementary Figure 3d	The number of female offspring	The control group	5	3	6	5	3	2	0	3	4	3	2	6	3	3	5	1	5	6	5	4	2	4	3	5	3	3	3	1	5	4	5	4	3	2
		The n-6high/n-3low group	4	4	6	2	5	1	1	3	6	5	2	2	7	1	3	7	5	2	2	3	6	2	3	2	4	5	3	4	2	5	0	4	2	3	3	4	4	3	2
Supplementary Figure 4a	Sessions	The control group	4	4	2	5	5	4	4	3	6	6	4	3
		The n-6high/n-3low group	3	2	6	5	4	4	5	4	3	6	2	3	3	3	5	3
Supplementary Figure 4b	The number of rewards obtained	The control group + 10% sucrose solution at the 1st session	80	10	26	6	9	26	5	3	9	5	2	10
		The control group + 10% sucrose solution at the 2nd session	100	71	100	6	20	47	46	9	7	1	2	3
		The control group + 10% sucrose solution at the 3rd session		72	100	81	100	100	100	70	48	23	0	6
		The control group + 10% sucrose solution at the 4th session				97	100	100	100	89	100	100	7	22
		The control group + 10% sucrose solution at the 5th session									100	100	100	63
		The control group + 10% sucrose solution at the 6th session											100	61
		The n-6high/n-3low group + 10% sucrose solution at the 1st session	64	21	15	88	28	30	13	16	7	2	1	0	3	4	1	8
		The n-6high/n-3low group + 10% sucrose solution at the 2nd session	96	58	86	100	100	100	59	87	2	30	16	4	6	5	0	0
		The n-6high/n-3low group + 10% sucrose solution at the 3rd session		78	74	100	100	100	76	100	100	100	82	25	39	37	0	4
		The n-6high/n-3low group + 10% sucrose solution at the 4th session									100	100	100	85	75	91	5	6
		The n-6high/n-3low group + 10% sucrose solution at the 5th session												86	75	100	72	100
		The n-6high/n-3low group + 10% sucrose solution at the 6th session															100	100
		The control group + water at the 1st session	8	2	4
		The control group + water at the 2nd session	6	2	5
		The control group + water at the 3rd session	9	3	9
		The control group + water at the 4th session	7	3	7
		The control group + water at the 5th session	6	6	12
		The control group + water at the 6th session	14	9	6
		The control group + water at the 7th session	11	15	9
		The control group + water at the 8th session	6	10	8
		The control group + water at the 9th session	3	11	7
		The control group + water at the 10th session	14	8	5
		The control group + water at the 11th session	6	10	8
		The control group + water at the 12th session	5	11	12
		The n-6high/n-3low group + water at the 1st session	3	3	4	4
		The n-6high/n-3low group + water at the 2nd session	1	3	0	2
		The n-6high/n-3low group + water at the 3rd session	2	2	4	0
		The n-6high/n-3low group + water at the 4th session	4	5	2	7
		The n-6high/n-3low group + water at the 5th session	5	3	0	12
		The n-6high/n-3low group + water at the 6th session	3	4	5	15
		The n-6high/n-3low group + water at the 7th session	3	9	2	11
		The n-6high/n-3low group + water at the 8th session	3	5	2	12
		The n-6high/n-3low group + water at the 9th session	8	12	2	8
		The n-6high/n-3low group + water at the 10th session	8	16	3	15
		The n-6high/n-3low group + water at the 11th session	8	9	1	6
		The n-6high/n-3low group + water at the 12th session	3	18	0	13
Supplementary Figure 4c	Inactive lever press in FR-1	The control group	0.03	0.122807	0.047619	0.107143	0.107143	0.0654206	0.144231	0.04	0.212598	0.03125	0.193548	0.0196078
		The n-6high/n-3low group	0.0365854	0.119266	0	0.105882	0.285714	0.0740741	0.268908	0.152542	0.075	0.0990991	0.0566038	0.159664	0.107143	0.0731707	0.0990991	0
	Inactive lever press in FR-2	The control group	0.143713	0.0434783	0.0610329	0.00497512	0.103139	0.0521327	0.0243902	0.0206186	0	0	0.0149254	0.0610329
		The n-6high/n-3low group	0.0994152	0.111111	0	0.027027	0.0740741	0.111111	0.170732	0.264706	0.00892857	0.152542	0.078341	0.0147783	0.0147783	0.0359712	0.086758	0.0521327
	Inactive lever press in FR-3	The control group	0.0778689	0.0712074	0.0196078	0.00990099	0.044586	0	0.0215054	0.0740741	0.00662252	0.025	0.00689655	0.025974
		The n-6high/n-3low group	0.136691	0.0654206	0	0.0264151	0.0196078	0.0353698	0.0981818	0.127907	0.00900901	0.223118	0.0228013	0.0825688	0	0.00540541	0.0415335	0.0415335
Supplementary Figure 4d	Latency in FR-1	The control group	14.9	1.7	5.7	16.66	8.36	3.08	3.28	7.59	4.82	13.972	1.0231	3.1099
		The n-6high/n-3low group	5.9	6.4	7.9	31.99	5	1.88	12.54	4.04	13.1401	9.02	4.074	3.1885	6.8589	29.178	9.127	1.401
	Latency in FR-2	The control group	4	2.5	8.8	7.37	7.78	5.16	6.86	3.02	1.04	11.123	0.7314	2.0907
		The n-6high/n-3low group	7.2	2.2	1.8	15.08	4.06	1.16	6.6	2.02	0.8927	4.1274	2.5585	1.2366	1.5983	16.113	1.7872	3.4057
	Latency in FR-3	The control group	4.5	0.9	2.2	2.66	2.5	1.86	8.05	5.8	0.68	14.448	10.465	2.452
		The n-6high/n-3low group	4.7	1.3	2.4	11.89	1.13	0.76	3.5	4.88	8.524	0.961	1.5435	2.3224	3.3125	11.645	1.9108	0.831
Supplementary Figure 4e	The number of rewards obtained	The control group	19	9	17	19	17	20	20	20	19	16	13	19
		The n-6high/n-3low group	21	15	23	22	20	22	20	24	18	16	21	19	23	14	16	22
Supplementary Figure 4f	Inactive lever press	The control group	0.025522	0.0714286	0.0418605	0.0122214	0.148429	0.0699257	0.137322	0.0333333	0.0573026	0.00927357	0.0392157	0.110522
		The n-6high/n-3low group	0.00332226	0.0796813	0.07232	0.0154167	0.042059	0.0254833	0.0410613	0.0499114	0.00473037	0.0868217	0.070109	0.0196221	0.017325	0.00458716	0.0282132	0.0603802
Supplementary Figure 4g	Latency	The control group	0.9	0.9	1.3	0.947368	0.658824	1.3565	0.8515	0.8335	0.804737	1.09937	1.01692	0.922105
		The n-6high/n-3low group	1.1	3.5	0.9	1.01636	0.6565	1.23273	0.8355	1.13125	0.816667	0.821875	1.70333	0.807895	1.25913	1.11714	0.98125	1.26864
Supplementary Figure 5a	Body weight gain	The control group on day 1	-0.0179305	-0.0268993	-0.0164179	-0.0261609	-0.00878426	-0.00793651	-0.0213439	-0.00383289
		The control group on day 2	-0.025028	-0.0378044	-0.0104478	-0.029758	-0.018974	-0.00907029	-0.0221344	-0.00306631
		The control group on day 3	-0.0261487	-0.0261723	-0.016791	-0.0503597	-0.0235418	-0.0245654	-0.0272727	-0.00536604
		The control group on day 4	-0.0179305	-0.0207197	-0.00708955	-0.0392413	-0.00210822	-0.0109599	-0.03083	0.00574933
		The control group on day 5	-0.0209189	-0.0352599	-0.030597	-0.0438195	-0.0411103	-0.0139834	-0.0411067	0.0187811
		The control group on day 6	-0.0242809	-0.0272628	-0.0276119	-0.0408764	-0.0484891	-0.0313681	-0.0521739	-0.0068992
		The control group on day 7	0.000373552	-0.0134497	-0.0115672	-0.0353172	-0.037948	-0.010582	-0.026087	0.0302798
		The control group on day 8	-0.0100859	-0.0290803	-0.025	-0.0421844	-0.0277583	-0.0234316	-0.0296443	0.0137984
		The control group on day 9	0.00149421	-0.0258088	-0.0227612	-0.0349902	-0.0421644	-0.0117158	-0.0347826	0.022614
		The control group on day 10	0.00261487	-0.0134497	-0.0145522	-0.0467626	-0.044624	-0.0132275	-0.0328063	0.0314297
		The control group on day 11	0.0280164	-0.00436205	-0.00783582	-0.0310661	-0.0291637	-0.00907029	-0.0280632	0.0107321
		The control group on day 12	0.0171834	-0.000727008	-0.0190299	-0.0379333	-0.0193254	-0.00453515	-0.0272727	0.0256803
		The control group on day 13	0.0257751	-0.00545256	-0.00522388	-0.0333551	-0.0442727	-0.00491308	-0.0316206	0.00421617
		The control group on day 14	0.0403437	0.0087241	0.00746269	-0.028123	-0.021785	0.00529101	-0.0197628	0.0341127
		The n-6high/n-3low group on day 1	-0.00770642	-0.0161858	-0.00769746	-0.0075815	-0.0222717	-0.0308689	-0.00889497	0.00816604
		The n-6high/n-3low group on day 2	0.00110092	-0.00774103	-0.00769746	-0.0155421	-0.0292714	-0.0445884	-0.015053	-0.0442327
		The n-6high/n-3low group on day 3	0.000733945	-0.0418719	-0.0113788	-0.0295679	-0.0305441	-0.0472561	-0.0249743	-0.0255189
		The n-6high/n-3low group on day 4	0.0198165	-0.0168895	-0.00368139	-0.00530705	-0.0353166	-0.0262957	-0.0174478	0.00340252
		The n-6high/n-3low group on day 5	0.00697248	-0.0214638	-0.00669344	-0.0223654	-0.0378619	-0.0438262	-0.0106055	-0.00102076
		The n-6high/n-3low group on day 6	0.00880734	-0.0306122	0.00167336	0.00796058	-0.0470888	-0.0461128	-0.0372905	0.0231371
		The n-6high/n-3low group on day 7	0.0414679	-0.0144265	0.00870147	-0.010235	-0.0241807	-0.0362043	-0.0130003	0.0170126
		The n-6high/n-3low group on day 8	0.013211	-0.0221675	0.00903614	0.0144049	-0.0264079	-0.0262957	-0.0160794	0.039129
		The n-6high/n-3low group on day 9	0.0234862	-0.0126671	-0.000669344	0.00796058	-0.0254534	-0.0266768	-0.011974	0.0411705
		The n-6high/n-3low group on day 10	0.026789	-0.00985222	0.0143909	0.00341168	-0.0346802	-0.0308689	-0.0188163	0.0122491
		The n-6high/n-3low group on day 11	0.0440367	0.0172414	0.0237617	0.0379075	-0.00859052	-0.00457317	0.000342114	0.0408302
		The n-6high/n-3low group on day 12	0.0194495	-0.00985222	0.0277778	0.035254	-0.0295896	-0.0133384	-0.00205269	0.0302824
		The n-6high/n-3low group on day 13	0.0154128	-0.0274455	0.0217537	-0.0106141	-0.0454979	-0.0209604	-0.027027	0.0193944
		The n-6high/n-3low group on day 14	0.0183486	0.00668543	0.0331325	0.0333586	-0.020999	-0.00647866	0.0181321	0.0353862
Supplementary Figure 5b	Consumption of water	The control group on day 1	2.44	2.02	3.4	2.2	2.33	2.54	2.46	2.44
		The control group on day 2	2.36	1.91	3.6	2.71	2.32	2.52	2.54	2.5
		The control group on day 3	2.47	2.01	2.88	2.72	2.51	2.24	2.45	2.49
		The control group on day 4	2.46	1.94	2.91	3.24	2.37	2.29	2.39	2.17
		The control group on day 5	2.27	1.6	2.44	2.26	1.52	2.27	2.41	2.54
		The control group on day 6	2.59	2.21	3.02	2.35	2.29	2.3	2.49	2.4
		The control group on day 7	2.96	2.51	2.95	2.15	2.69	2.3	2.52	2.51
		The control group on day 8	2.41	2.04	3.13	2.02	2.27	2.18	2.28	2.16
		The control group on day 9	2.52	1.92	3.19	2.14	2.11	2.22	2.46	2.35
		The control group on day 10	2.67	2.45	2.84	2.21	2.31	2.15	2.46	2.54
		The control group on day 11	2.73	2.22	3.35	2.52	2.38	2.01	2.4	2.1
		The control group on day 12	2.33	2.03	2.28	2.1	2.11	2.18	2.26	2.11
		The control group on day 13	2.76	2.21	3.24	2.4	2.06	2.22	2.24	2.04
		The control group on day 14	2.63	2.49	2.85	2.03	1.74	2.27	2.55	2.4
		The n-6high/n-3low group on day 1	1.8	2.26	2.07	2.2	2.64	2.76	2.49	2.29
		The n-6high/n-3low group on day 2	1.97	2.45	1.87	2.13	2.29	2.65	2.71	1.15
		The n-6high/n-3low group on day 3	1.93	2.29	1.9	1.82	2.9	2.96	2.57	2.52
		The n-6high/n-3low group on day 4	2.1	2.28	1.86	2.35	2.59	2.76	2.45	2.49
		The n-6high/n-3low group on day 5	1.9	2.31	1.94	1.98	2.79	2.68	2.77	2.21
		The n-6high/n-3low group on day 6	1.74	2.31	2.11	2.49	2.96	2.85	2.59	2.43
		The n-6high/n-3low group on day 7	2.29	2.3	2.05	2.4	2.79	2.82	2.65	2.12
		The n-6high/n-3low group on day 8	1.65	2.29	1.88	2.57	2.74	2.79	2.3	2.35
		The n-6high/n-3low group on day 9	1.84	2.21	1.88	2.37	2.65	2.74	2.4	2.51
		The n-6high/n-3low group on day 10	1.84	2.32	2.01	2.21	2.91	2.86	2.65	1.92
		The n-6high/n-3low group on day 11	2.1	2.4	1.95	2.67	2.74	3.1	2.67	2.74
		The n-6high/n-3low group on day 12	1.65	2.06	1.9	2.57	2.56	2.53	2.29	2.18
		The n-6high/n-3low group on day 13	1.88	2.25	2.03	1.9	2.62	2.99	2.34	2.15
		The n-6high/n-3low group on day 14	1.94	2.47	2.14	2.79	2.96	2.82	2.66	2.54
Supplementary Figure 5c	Consumption of a standard diet	The control group on day 1	1.53	1.88	2.85	3.34	3.14	1.92	3.53	1.17	2.79	1.65
		The control group on day 2	1.14	1.89	2.21	2.44	3.02	1.6	3.43	0.9	2.33	1.4
		The control group on day 3	0.85	2.58	2.75	2.96	2.67	2.96	4.22	1.13	1.8	1.32
		The control group on day 4	1.3	2.68	2.72	3.3	2.69	2.63	3.16	1.37	2.4	1.79
		The control group on day 5	1.55	2.26	2.69	2.57	2.51	2.37	3.67	1.88	1.68	2.17
		The control group on day 6	1.79	2.35	2.11	2.45	2.58	2.07	2.23	0.13	2.51	1.43
		The control group on day 7	1.64	2.49	2.71	3.57	3.56	2.99	4.61	1.7	2.43	1.17
		The control group on day 8	1.84	2.55	2.89	2.72	2.42	3.05	4.47	1.81	1.75	1.49
		The control group on day 9	1.72	2.43	2.43	3.23	2.8	3.07	3.92	1.45	1.54	1.09
		The control group on day 10	1.93	2	2.39	2.64	3.12	2.21	3.43	2.32	1.72	1.41
		The control group on day 11	0.85	2.77	2.72	3.83	3.42	2.19	3.3	1.21	2.4	1.56
		The control group on day 12	1.49	2.63	2.64	2.57	2.96	1.25	3.48	0.89	1.8	1.24
		The control group on day 13	0.66	2.04	2.63	3.8	2.1	2.02	3.13	1.49	1.83	1.51
		The control group on day 14	0.87	3.19	2.72	3.76	3.59	2.66	3.63	0.23	2.44	0.95
		The n-6high/n-3low group on day 1	2.63	2.45	2.28	2.14	3.19	2.92	3.66	1.52	2.76	3.34
		The n-6high/n-3low group on day 2	2.41	3.08	2.15	1.96	3.05	1.88	3.04	2	2.29	2.56
		The n-6high/n-3low group on day 3	2.49	3.92	2.66	2.92	3.31	2.53	3.56	2.5	2.32	0.84
		The n-6high/n-3low group on day 4	2.53	3.07	2.47	2.32	3.78	2.27	3.27	2.27	2.56	1.75
		The n-6high/n-3low group on day 5	2.7	2.23	2.28	2.42	2.75	2.34	2.76	2.13	2.79	1.87
		The n-6high/n-3low group on day 6	2.05	2.69	1.61	2.53	2.5	1.75	2.98	1.03	1.89	1.72
		The n-6high/n-3low group on day 7	3.28	3.03	2.46	3.3	2.81	3.02	2.92	3.37	2.66	2.57
		The n-6high/n-3low group on day 8	3.09	2.56	2.91	2.99	3.41	2.75	3.07	2.28	2.02	1.63
		The n-6high/n-3low group on day 9	2.54	2.72	2.58	2.48	2.66	1.92	3.02	1.84	2.18	2.46
		The n-6high/n-3low group on day 10	3.08	2.66	1.95	2.51	2.59	2.23	1.97	2.54	2.53	1.59
		The n-6high/n-3low group on day 11	2.2	2.65	2.14	2.35	2.89	1.98	2.48	1.71	3.3	1.97
		The n-6high/n-3low group on day 12	1.87	2.73	1.69	2.26	3.03	1.93	1.94	1.28	2.41	2.01
		The n-6high/n-3low group on day 13	2	2.16	1.87	2.67	2.54	2.08	2.11	1.81	2.01	0.64
		The n-6high/n-3low group on day 14	3.62	3.76	2.6	1.91	2.37	2.67	2.49	1.78	2.41	2.17
Supplementary Figure 5d	Body weight gain	The control group on day 1	0.0439321	-0.00816049	0.0150602	0.00253807	0.0286365	0.00389381	0.00791476	0.0111478	0.0149051	0.00930364
		The control group on day 2	0.0217486	-0.0115607	0.023427	0.00602792	0.0292873	-0.0272566	0.00700152	-0.00412882	0.0113821	0.00676628
		The control group on day 3	0.015659	0.00238014	0.0287818	0.0117386	0.0357956	-0.020177	-0.00730594	-0.0206441	0.00406504	-0.00902171
		The control group on day 4	0.00739452	0.0115607	0.0321285	0.0231599	0.0273349	-0.00247788	0.00639269	-0.0119736	0.0246612	0.00281928
		The control group on day 5	0.0339278	0.00850051	0.0394913	0.0225254	0.0283111	-0.000707965	0.0106545	-0.00371594	0.0249322	0.019735
		The control group on day 6	0.031318	0.00034002	0.0257697	0.0288706	0.0429548	0.00530973	0.0133942	-0.0425268	0.0447154	-0.0104314
		The control group on day 7	0.0282732	0.0108807	0.0371486	0.0399746	0.0575984	0.0293805	0.0316591	-0.0127993	0.0615176	0.00535664
		The control group on day 8	0.0378425	0.00680041	0.0217537	0.0536168	0.0523918	0.0435398	0.0322679	-0.0284889	0.0501355	0.00535664
		The control group on day 9	0.046542	0.00612037	0.0468541	0.0659898	0.0702896	0.0715044	0.030137	0.00371594	0.0531165	-0.00761207
		The control group on day 10	0.0526316	0.0238014	0.0358099	0.0463198	0.0875366	0.0640708	0.051446	0.0214699	0.0523035	-0.0132506
		The control group on day 11	0.0369726	0.0482829	0.0696118	0.0828046	0.0950212	0.0576991	0.0517504	0.0181668	0.0609756	0.00169157
		The control group on day 12	0.0526316	0.0540632	0.0686078	0.089467	0.106736	0.0233628	0.0794521	0.00495458	0.0682927	0.00958557
		The control group on day 13	0.0134841	0.0591635	0.0696118	0.110406	0.10218	0.0343363	0.0596651	0.0251858	0.0764228	0.0112771
		The control group on day 14	0.0139191	0.0731044	0.080656	0.125317	0.131468	0.0513274	0.0870624	-0.00990917	0.0943089	0.00873978
		The n-6high/n-3low group on day 1	-0.00513479	0.0130459	0.00774933	0.00869835	0.0200295	0.0291555	0.0375437	-0.00553059	0.0335449	0.0278041
		The n-6high/n-3low group on day 2	0.0144416	0.0331821	0.0266173	0.0105623	0.0200295	0.0284853	0.0467706	0.0114068	0.0365669	0.0473934
		The n-6high/n-3low group on day 3	0.0137997	0.0487805	0.0299865	0.0111836	0.0223859	0.0552949	0.0556793	0.0145178	0.0368691	0.0436019
		The n-6high/n-3low group on day 4	0.00545571	0.0479297	0.0377358	0.0195713	0.0506627	0.0495979	0.068406	0.022468	0.0540949	0.0521327
		The n-6high/n-3low group on day 5	0.00320924	0.0550199	0.0343666	0.0338614	0.0279823	0.0690349	0.07986	0.0127895	0.0525839	0.0540284
		The n-6high/n-3low group on day 6	0.0118742	0.0762904	0.0336927	0.0323082	0.0371134	0.0623324	0.076042	0.0273073	0.0386824	0.0271722
		The n-6high/n-3low group on day 7	0.0327343	0.0927396	0.0421159	0.0521901	0.0568483	0.0787534	0.108813	0.0394055	0.0583258	0.0726698
		The n-6high/n-3low group on day 8	0.0327343	0.0907544	0.0744609	0.0652377	0.0562592	0.0934987	0.125676	0.0425164	0.0486552	0.0638231
		The n-6high/n-3low group on day 9	0.0282413	0.113443	0.078504	0.0630631	0.0539028	0.0881367	0.139039	0.0487383	0.048353	0.0805687
		The n-6high/n-3low group on day 10	0.0301669	0.0958593	0.069407	0.0503262	0.0562592	0.0911528	0.106904	0.0432077	0.0568147	0.0884676
		The n-6high/n-3low group on day 11	0.033697	0.114861	0.0758086	0.0630631	0.0821797	0.0928284	0.127903	0.0518493	0.0876398	0.099842
		The n-6high/n-3low group on day 12	0.0462131	0.125638	0.0640162	0.0677229	0.0683358	0.105228	0.127585	0.0539233	0.0927773	0.0988942
		The n-6high/n-3low group on day 13	0.0353017	0.136132	0.0707547	0.0711401	0.0774669	0.0978552	0.130767	0.0407881	0.0951949	0.0679305
		The n-6high/n-3low group on day 14	0.0683569	0.138968	0.0913073	0.082013	0.0833579	0.121649	0.151448	0.0601452	0.106679	0.116272
Supplementary Figure 5e	Consumption of 30% sucrose solution	The control group on day 1	6.08	6.75	6.47	4.83	6.24	6.77	4.09	6.62	5.7	5.11
		The control group on day 2	7.06	6.34	6.48	5.38	6.37	6.2	4.88	7.35	6.22	5.91
		The control group on day 3	7.05	4.86	6.02	6.15	5.1	4.77	4.46	6.78	7.09	5.69
		The control group on day 4	6.5	5.86	5.73	5.79	5.04	4.55	4.58	5.53	6.82	5.57
		The control group on day 5	6.53	5.51	5.64	5.57	6.08	5.35	4.94	5.52	6.52	6.34
		The control group on day 6	6.7	5.75	6.21	6.57	6.21	5.7	5.86	9.31	7.39	6.86
		The control group on day 7	6.02	5.32	5.68	5.67	5.03	5.65	5.05	6.37	6.5	6.81
		The control group on day 8	5.58	6.21	3.57	6.63	5.92	6.78	5.66	2.12	7.13	6.33
		The control group on day 9	6.68	6.2	5.62	6.16	6.18	6.39	5.55	8.82	6.8	6.73
		The control group on day 10	7.41	7.74	7	6.17	6.51	7.05	6.13	7.31	6.69	5.73
		The control group on day 11	7.17	5.92	6.7	5.89	4.63	6.33	5.45	7	6.17	6.13
		The control group on day 12	6.29	5.96	5.81	5.37	4.81	5.42	5.9	5.8	7.31	7.31
		The control group on day 13	8.2	6.79	6.1	5.39	6.76	7.11	5.98	7.71	7.38	7.58
		The control group on day 14	7.81	5.75	6.38	5.15	5.63	6.54	5.38	8.49	6.36	6.34
		The n-6high/n-3low group on day 1	7.08	7.79	6.21	7	6.29	7.08	6.45	7.68	5.98	6.46
		The n-6high/n-3low group on day 2	6.44	8.75	6	6.17	6.87	7.05	6.69	6.74	6.3	6.91
		The n-6high/n-3low group on day 3	6.92	7.18	5.5	6	6.7	6.37	4.83	5.71	6.56	7.47
		The n-6high/n-3low group on day 4	6.85	7.52	5.53	6.37	6.15	7.74	6.62	6.85	5.22	7.3
		The n-6high/n-3low group on day 5	7.11	8.73	6.64	6.63	6.42	7.06	6.75	6.96	4.18	6.37
		The n-6high/n-3low group on day 6	6.55	9.87	6.14	5.87	7.85	7.61	7.94	6.51	5.49	6.07
		The n-6high/n-3low group on day 7	6.72	9.26	5.61	5.89	7.62	6.78	7.78	6.06	5.01	6.92
		The n-6high/n-3low group on day 8	6.6	9.5	5.93	5.74	7.63	6.8	7.71	6.61	4.7	7.22
		The n-6high/n-3low group on day 9	6.46	10.39	3.79	5.51	7.04	7.01	7.36	8.41	4.34	6.85
		The n-6high/n-3low group on day 10	7.85	8.72	9.25	6.81	7.87	7.13	7.31	9.34	4.7	7.8
		The n-6high/n-3low group on day 11	6.75	9.97	6.92	6.55	7.74	7	7.66	8.91	4.72	6.42
		The n-6high/n-3low group on day 12	7.25	8.59	6.31	5.53	5.78	6.28	6.76	6.84	4.92	6.54
		The n-6high/n-3low group on day 13	7.58	10.03	7.58	6.35	6.71	8.42	9.42	7.63	6.21	7.75
		The n-6high/n-3low group on day 14	7.27	10.02	5.96	6.19	6.44	8.26	8.32	8.75	5.8	6.63
Supplementary Figure 5f	Consumption of a standard diet	The control group on day 1	1.53	1.88	2.85	3.34	3.14	1.92	3.53	1.17	2.79	1.65
		The control group on day 2	1.14	1.89	2.21	2.44	3.02	1.6	3.43	0.9	2.33	1.4
		The control group on day 3	0.85	2.58	2.75	2.96	2.67	2.96	4.22	1.13	1.8	1.32
		The control group on day 4	1.3	2.68	2.72	3.3	2.69	2.63	3.16	1.37	2.4	1.79
		The control group on day 5	1.55	2.26	2.69	2.57	2.51	2.37	3.67	1.88	1.68	2.17
		The control group on day 6	1.79	2.35	2.11	2.45	2.58	2.07	2.23	0.13	2.51	1.43
		The control group on day 7	1.64	2.49	2.71	3.57	3.56	2.99	4.61	1.7	2.43	1.17
		The control group on day 8	1.84	2.55	2.89	2.72	2.42	3.05	4.47	1.81	1.75	1.49
		The control group on day 9	1.72	2.43	2.43	3.23	2.8	3.07	3.92	1.45	1.54	1.09
		The control group on day 10	1.93	2	2.39	2.64	3.12	2.21	3.43	2.32	1.72	1.41
		The control group on day 11	0.85	2.77	2.72	3.83	3.42	2.19	3.3	1.21	2.4	1.56
		The control group on day 12	1.49	2.63	2.64	2.57	2.96	1.25	3.48	0.89	1.8	1.24
		The control group on day 13	0.66	2.04	2.63	3.8	2.1	2.02	3.13	1.49	1.83	1.51
		The control group on day 14	0.87	3.19	2.72	3.76	3.59	2.66	3.63	0.23	2.44	0.95
		The n-6high/n-3low group on day 1	2.63	2.45	2.28	2.14	3.19	2.92	3.66	1.52	2.76	3.34
		The n-6high/n-3low group on day 2	2.41	3.08	2.15	1.96	3.05	1.88	3.04	2	2.29	2.56
		The n-6high/n-3low group on day 3	2.49	3.92	2.66	2.92	3.31	2.53	3.56	2.5	2.32	0.84
		The n-6high/n-3low group on day 4	2.53	3.07	2.47	2.32	3.78	2.27	3.27	2.27	2.56	1.75
		The n-6high/n-3low group on day 5	2.7	2.23	2.28	2.42	2.75	2.34	2.76	2.13	2.79	1.87
		The n-6high/n-3low group on day 6	2.05	2.69	1.61	2.53	2.5	1.75	2.98	1.03	1.89	1.72
		The n-6high/n-3low group on day 7	3.28	3.03	2.46	3.3	2.81	3.02	2.92	3.37	2.66	2.57
		The n-6high/n-3low group on day 8	3.09	2.56	2.91	2.99	3.41	2.75	3.07	2.28	2.02	1.63
		The n-6high/n-3low group on day 9	2.54	2.72	2.58	2.48	2.66	1.92	3.02	1.84	2.18	2.46
		The n-6high/n-3low group on day 10	3.08	2.66	1.95	2.51	2.59	2.23	1.97	2.54	2.53	1.59
		The n-6high/n-3low group on day 11	2.2	2.65	2.14	2.35	2.89	1.98	2.48	1.71	3.3	1.97
		The n-6high/n-3low group on day 12	1.87	2.73	1.69	2.26	3.03	1.93	1.94	1.28	2.41	2.01
		The n-6high/n-3low group on day 13	2	2.16	1.87	2.67	2.54	2.08	2.11	1.81	2.01	0.64
		The n-6high/n-3low group on day 14	3.62	3.76	2.6	1.91	2.37	2.67	2.49	1.78	2.41	2.17
Supplementary Figure 7a	Distance traveled on day 1	0-5 min in the control group	12.849	10.408	12.277	10.963	11.75	9.317	9.379	7.743	10.631	16.367	11.332	19.343	17.304	9.478	19.698
		5-10 min in the control group	11.05	11.43	12.867	10.276	15.336	14.355	18.163	13.158	13.784	17.975	16.158	16.717	14.026	12.585	22.012
		10-15 min in the control group	7.048	13.34	5.804	13.903	12.173	9.399	11.96	10.587	11.375	12.788	12.051	18.087	11.998	12.107	20.521
		15-20 min in the control group	10.267	5.893	5.961	7.297	10.195	10.181	11.144	10.486	9.863	9.435	16.885	11.533	12.496	9.916	15.816
		20-25 min in the control group	9.674	12.533	11.821	11.406	8.754	7.039	14.245	4.683	10.656	7.313	14.344	14.75	15.646	7.568	16.707
		25-30 min in the control group	9.269	10.591	3.306	7.49	8.128	10.987	5.956	8.433	6.47	9.357	10.175	15.509	9.652	9.683	10.559
		30-35 min in the control group	12.898	13.092	6.844	6.607	3.817	8.011	5.882	6.423	9.123	9.014	11.103	12.759	12	7.525	9.161
		35-40 min in the control group	7.005	9.666	5.22	7.428	7.703	8.667	4.282	8.381	9.264	8.934	13.922	13.762	7.434	7.195	11.752
		40-45 min in the control group	8.958	7.097	6.736	4.65	2.257	3.336	5.523	6.773	8.617	7.71	11.538	14.326	10.442	7.99	11.896
		45-50 min in the control group	2.504	10.344	3.117	8.687	9.142	3.599	6.345	4.175	4.933	7.04	5.428	6.478	9.9	7.18	10.255
		50-55 min in the control group	7.684	6.355	6.797	7.289	9.072	6.888	8.244	5.502	6.94	9.729	6.044	9.479	10.151	4.315	10.299
		55-60 min in the control group	8.346	9.877	2.523	8.366	5.833	6.363	3.654	6.152	3.654	6.975	8.456	6.025	8.284	9.849	8.506
		0-5 min in the n-6high/n-3low group	10.813	11.004	8.75	13.529	16.462	13.498	12.039	10.893	10.033	12.416	15.519	18.116	21.744	18.261
		5-10 min in the n-6high/n-3low group	16.178	12.611	11.729	15.049	14.05	14.865	8.981	16.974	15.065	13.386	10.412	14.021	8.492	15.325
		10-15 min in the n-6high/n-3low group	11.608	11.645	13.024	10.268	9.623	6.978	6.866	8.368	10.799	12.188	12.396	15.408	8.605	14.191
		15-20 min in the n-6high/n-3low group	11.38	6.159	10.884	7.268	8.948	6.746	5.522	17.543	14.802	3.716	7.111	19.629	13.558	15.495
		20-25 min in the n-6high/n-3low group	9.279	10.145	6.021	6.997	8.495	2.556	2.102	12.947	14.808	7.851	10.833	7.86	12.338	10.834
		25-30 min in the n-6high/n-3low group	10.326	13.901	11.05	7.713	12.341	4.075	7.252	10.431	12.868	7.306	5.478	13.904	16.383	14.991
		30-35 min in the n-6high/n-3low group	5.912	9.165	7.603	7.646	5.471	9.723	5.616	13.982	7.002	8.033	7.813	9.115	10.703	9.679
		35-40 min in the n-6high/n-3low group	8.595	13.157	16.567	6.781	7.16	9.205	3.286	6.804	7.579	3.593	6.206	9.867	12.267	12.192
		40-45 min in the n-6high/n-3low group	10.307	8.91	12.6	7.939	5.277	4.872	5.398	12.739	10.447	3.623	5.006	14.346	11.792	9.047
		45-50 min in the n-6high/n-3low group	8.084	3.551	10.834	6.808	9.859	4.511	3.855	9.474	7.321	4.223	4.318	11.403	11.107	8.547
		50-55 min in the n-6high/n-3low group	8.318	8.515	5.954	6.337	8.526	6.183	2.213	11.508	7.929	5.337	5.974	9.928	9.193	9.562
		55-60 min in the n-6high/n-3low group	10.368	3.024	10.353	7.298	1.497	8.055	4.128	2.745	10.562	0.291	5.855	0.038	11.238	7.681
	Distance traveled on day 2	0-5 min in the control group	11.113	11.413	5.759	10.967	5.562	6.154	9.866	7.21	7.886	6.501	5.083	14.171	10.586	14.533	12.16
		5-10 min in the control group	9.169	12.511	5.059	10.815	9.982	5.269	7.172	3.445	8.15	7.216	6.41	4.793	9.393	10.855	14.841
		10-15 min in the control group	8.523	10.836	4.299	9.351	7.551	6.921	7.81	3.647	7.953	5.676	5.989	5.615	6.773	7.942	11.689
		15-20 min in the control group	6.993	10.291	5.568	7.047	10.879	8.425	9.468	5.575	5.219	6.013	7.787	7.043	6.96	7.83	9.52
		20-25 min in the control group	8.423	8.684	5.842	9.891	6.869	7.829	9.529	6.953	7.621	3.432	7.225	6.105	7.921	7.928	16.863
		25-30 min in the control group	9.61	11.933	2.72	13.109	4.385	6.064	6.723	5.588	8.255	6.249	2.324	10.194	11.468	7.874	5.078
		30-35 min in the control group	9.188	10.503	6.704	7.223	11.436	7.541	4.352	5.468	8.353	6.937	8.293	11.454	8.096	6.882	12.032
		35-40 min in the control group	6.708	9.066	6.842	9.07	5.496	7.584	2.154	2.91	9.536	6.345	8.177	5.939	6.843	5.373	16.111
		40-45 min in the control group	7.636	5.042	6.627	10.14	6.006	6.457	8.3	3.778	6.684	6.743	7.5	10.666	7.356	6.968	13.417
		45-50 min in the control group	7.657	7.923	0.863	12.771	0.094	10.168	6.454	5.439	3	9.004	9.641	10.416	9.944	1.814	15.452
		50-55 min in the control group	4.009	8.676	7.41	10.288	7.136	8.004	7.803	3.387	6.463	4.864	8.297	5.819	11.972	7.994	10.54
		55-60 min in the control group	2.362	7.778	10.517	9.679	6.742	3.183	2.288	0.034	4.094	6.172	8.54	12.086	5.579	6.022	7.202
		0-5 min in the n-6high/n-3low group	5.255	9.803	8.086	12.765	9.121	9.295	6.803	7.321	14.958	7.406	5.144	7.458	8.699	12.265
		5-10 min in the n-6high/n-3low group	6.068	5.686	6.283	11.307	7.55	9.254	9.391	5.165	15.309	4.891	6.2	8.026	9.3	8.167
		10-15 min in the n-6high/n-3low group	8.319	9.802	6.396	7.995	10.031	9.428	5.556	6.602	15.476	6.234	4.81	3.009	6.49	16.76
		15-20 min in the n-6high/n-3low group	9.411	6.867	6.545	10.081	10.242	12.387	3.297	6.955	10.776	5.196	8.047	6.452	8.257	11.75
		20-25 min in the n-6high/n-3low group	8.566	6.288	3.842	13.966	6.156	5.035	9.523	7.85	11.981	0.66	5.413	7.514	9.737	10.49
		25-30 min in the n-6high/n-3low group	9.058	5.716	8.921	9.446	8.78	9.302	4.931	3.771	10.651	2.909	7.93	9.448	8.498	14.881
		30-35 min in the n-6high/n-3low group	6.739	10.627	3.287	7.891	7.628	12.227	0.086	7.192	7.112	4.276	7.912	11.761	7.097	5.916
		35-40 min in the n-6high/n-3low group	5.004	3.547	4.079	7.552	4.229	5.156	4.012	6.591	6.065	6.855	10.541	6.464	15.326	10.236
		40-45 min in the n-6high/n-3low group	5.812	8.424	8.325	12.01	5.024	9.369	5.444	10.635	5.773	5.585	12.304	10.452	11.813	4.946
		45-50 min in the n-6high/n-3low group	5.081	6.917	7.311	9.898	8.576	9.667	5.985	6.058	9.152	2.4	6.949	4.245	8.344	2.589
		50-55 min in the n-6high/n-3low group	2.178	5.961	6.109	5.848	0.068	4.279	6.173	7.812	2.003	5.771	9.801	6.79	12.59	11.295
		55-60 min in the n-6high/n-3low group	5.44	4.981	8.741	9.054	2.754	6.067	1.441	7.303	6.453	5.97	10.452	6.44	14.522	12.428
	Distance traveled on day 3	0-5 min in the control group	10.584	9.327	5.418	7.858	6.068	8.948	8.846	7.269	4.782	6.432	6.662	17.682	11.27	11.968	12.737
		5-10 min in the control group	7.48	18.271	6.221	8.791	4.724	10.5	10.433	3.121	2.279	4.59	5.406	7.832	10.907	6.263	9.606
		10-15 min in the control group	9.764	11.846	6.495	9.625	8.167	12.219	10.95	4.052	5.6	3.506	8.799	8.244	14.211	8.491	7.428
		15-20 min in the control group	12.363	10.568	6.526	10.213	10.288	11.468	9.65	3.091	5.22	3.122	7.076	12.608	10.17	12.857	8.738
		20-25 min in the control group	10.933	11.793	9.874	8.579	5.266	9.164	12.008	5.88	6.813	4.825	6.766	14.222	11.283	9.987	13.228
		25-30 min in the control group	9.966	15.521	7.647	11.013	7.838	12.325	11.132	4.415	8.554	4.487	6.333	12.385	9.215	8.707	14.177
		30-35 min in the control group	10.606	10.9	9.808	12.473	8.745	13.182	8.115	5.269	5.594	6.725	6.264	10.947	13.328	11.739	11.848
		35-40 min in the control group	10.028	12.127	9.488	13.613	6.197	9.305	6.611	3.292	8.322	5.381	7.789	8.705	8.758	7.254	9.734
		40-45 min in the control group	8.454	3.987	7.694	12.953	8.183	9.589	9.965	2.71	5.24	4.153	8.353	13.053	10.389	8.028	4.383
		45-50 min in the control group	3.967	12.842	8.02	7.825	4.088	10.228	11.343	5.684	4.167	9.872	4.429	5.131	7.328	8.028	10.622
		50-55 min in the control group	8.63	10.968	5.844	8.719	8.982	7.605	7.269	6.643	1.985	6.933	10.779	6.967	3.114	7.93	5.565
		55-60 min in the control group	7.458	9.906	9.047	10.443	8.83	6.084	3.109	4.931	9.393	6.643	3.619	10.472	5.027	7.421	7.479
		0-5 min in the n-6high/n-3low group	4.141	11.763	8.376	20.307	6.623	4.556	9.171	22.023	7.974	6.734	6.818	10.285	13.18	15.029
		5-10 min in the n-6high/n-3low group	6.558	9.286	4.464	12.929	7.281	6.788	5.361	10.27	9.914	6.482	5.953	10.881	8.618	12.321
		10-15 min in the n-6high/n-3low group	7.899	9.426	7.514	9.967	9.612	7.234	3.338	8.16	10.907	7.877	9.582	12.719	14.952	12.881
		15-20 min in the n-6high/n-3low group	9.955	10.552	4.731	12.2	8.686	9.107	5.661	9.834	8.144	8.431	7.793	9.834	12.681	10.528
		20-25 min in the n-6high/n-3low group	5.707	8.558	5.489	12.223	3.075	8.199	6.72	17.188	11.11	3.496	14.11	8.031	17.776	13.356
		25-30 min in the n-6high/n-3low group	8.849	7.076	4.09	13.666	9.781	6.416	2.351	7.802	10.304	1.861	6.175	10.167	16.075	13.349
		30-35 min in the n-6high/n-3low group	3.902	11.981	9.927	9.882	10.574	10.88	9.126	10.984	9.247	1.858	11.334	13.133	9.054	15.443
		35-40 min in the n-6high/n-3low group	5.818	11.343	9.307	14.869	7.101	8.916	7.636	6.109	8.853	6.103	2.6	11.872	16.403	6.328
		40-45 min in the n-6high/n-3low group	4.573	8.121	10.281	11.694	9.161	6.605	8.596	6.297	9.093	5.922	9.921	11.434	18.198	10.173
		45-50 min in the n-6high/n-3low group	2.247	7.503	5.292	12.946	10.828	1.435	3.486	7.616	5.48	0.548	5.547	8.779	13.813	9.988
		50-55 min in the n-6high/n-3low group	1.993	13.348	1.922	13.542	4.171	10.992	6.137	10.252	3.403	4.104	3.854	13.066	14.138	9.002
		55-60 min in the n-6high/n-3low group	2.3	10.024	6.162	11.104	12.646	7.993	4.458	9.455	9.195	5.344	2.315	8.8	16.701	8.393
Supplementary Figure 7b	Duration on day 1	0-5 min in the control group	0.142667	0.100667	0.125333	0.105333	0.0666667	0.0856667	0.291	0.0216667	0.199667	0.072	0.258	0.094	0.156667	0.136667	0.096
		5-10 min in the control group	0.123667	0.0663333	0.214	0.204	0.107	0.167667	0.116667	0.0433333	0.120333	0.197	0.139333	0.137333	0.285333	0.37	0.0933333
		10-15 min in the control group	0.205667	0.141667	0.522333	0.171667	0.175667	0.2	0.16	0.0926667	0.156	0.348667	0.165333	0.189	0.350667	0.160667	0.176
		15-20 min in the control group	0.261333	0.0473333	0.184	0.131667	0.145	0.211667	0.145333	0.150667	0.428333	0.364	0.154667	0.0423333	0.237	0.314667	0.12
		20-25 min in the control group	0.26	0.118667	0.298667	0.136	0.155667	0.346667	0.078	0.164667	0.214667	0.167333	0.186667	0.177667	0.279667	0.318	0.123333
		25-30 min in the control group	0.245	0.134333	0.559333	0.173333	0.14	0.141	0.229667	0.136333	0.184333	0.223333	0.114	0.171667	0.218667	0.253667	0.261
		30-35 min in the control group	0.217667	0.107333	0.306667	0.0673333	0.0293333	0.121	0.392333	0.268667	0.351	0.0973333	0.281667	0.196667	0.287	0.277	0.068
		35-40 min in the control group	0.220333	0.151	0.150333	0.252	0.0883333	0.120667	0.194	0.130667	0.184	0.195	0.255667	0.164	0.139333	0.159667	0.275333
		40-45 min in the control group	0.135667	0.121	0.181667	0.173667	0.0103333	0.0573333	0.39	0.0783333	0.331	0.09	0.288	0.227667	0.165667	0.136333	0.176667
		45-50 min in the control group	0.107333	0.146	0.559	0.205	0.0686667	0.122333	0.364	0.102667	0.0506667	0.178667	0.174333	0.0356667	0.278333	0.268667	0.183667
		50-55 min in the control group	0.111333	0.147667	0.229667	0.393	0.127	0.139333	0.279667	0.138667	0.162667	0.151333	0.102333	0.168	0.274333	0.117667	0.151667
		55-60 min in the control group	0.135	0.154	0.099	0.0966667	0.103667	0.0523333	0.349667	0.112	0.079	0.189333	0.229333	0.106333	0.213667	0.259333	0.086
		0-5 min in the n-6high/n-3low group	0.0976667	0.016	0.0833333	0.089	0.137	0.143	0.0443333	0.113	0.160667	0.117333	0.0466667	0.114667	0.12	0.128667
		5-10 min in the n-6high/n-3low group	0.108667	0.152333	0.0856667	0.223333	0.2	0.169	0.109	0.111667	0.118	0.160333	0.148667	0.216333	0.373	0.165667
		10-15 min in the n-6high/n-3low group	0.184	0.12	0.224	0.198	0.192	0.440667	0.0443333	0.405	0.218667	0.282667	0.0786667	0.182333	0.0826667	0.0906667
		15-20 min in the n-6high/n-3low group	0.216333	0.0966667	0.211667	0.399333	0.108667	0.224333	0.258333	0.265	0.132667	0.657667	0.231333	0.151333	0.186667	0.118
		20-25 min in the n-6high/n-3low group	0.317333	0.120333	0.246	0.158	0.325333	0.239	0.0686667	0.066	0.18	0.211667	0.307667	0.117667	0.294	0.119667
		25-30 min in the n-6high/n-3low group	0.355667	0.113333	0.172333	0.089	0.171	0.183667	0.101	0.319333	0.164333	0.227667	0.174	0.289	0.222	0.0716667
		30-35 min in the n-6high/n-3low group	0.384	0.085	0.122667	0.112	0.0906667	0.167667	0.12	0.200667	0.0943333	0.114667	0.0566667	0.263333	0.0703333	0.174667
		35-40 min in the n-6high/n-3low group	0.245667	0.0486667	0.158667	0.116667	0.146333	0.207333	0.117333	0.411333	0.078	0.153667	0.105333	0.191333	0.283333	0.116
		40-45 min in the n-6high/n-3low group	0.283333	0.0146667	0.27	0.112667	0.407	0.145	0.0506667	0.305667	0.189333	0.504667	0.0536667	0.211333	0.271667	0.110667
		45-50 min in the n-6high/n-3low group	0.191333	0.176333	0.081	0.098	0.148667	0.281667	0.092	0.388333	0.0446667	0.234667	0.131667	0.274	0.251	0.0683333
		50-55 min in the n-6high/n-3low group	0.419667	0.149	0.0846667	0.0966667	0.158	0.175333	0.0986667	0.293	0.0586667	0.329333	0.152667	0.237	0.243667	0.222333
		55-60 min in the n-6high/n-3low group	0.330667	0.0973333	0.204	0.087	0.013	0.146667	0.0373333	0.1	0.0233333	0	0.033	0	0.215333	0.181333
	Duration on day 2	0-5 min in the control group	0.109333	0.0126667	0.035	0.00466667	0.00233333	0.0746667	0.0506667	0.0316667	0.0476667	0.025	0.0163333	0.0243333	0.0283333	0.0746667	0.0113333
		5-10 min in the control group	0.105	0.094	0.163333	0.115333	0.0353333	0.143667	0.190333	0.00366667	0.212667	0.111	0.0903333	0.291667	0.209333	0.110667	0.0656667
		10-15 min in the control group	0.166	0.118667	0.178	0.262333	0.0206667	0.175333	0.0196667	0.136667	0.204667	0.0546667	0.089	0.165333	0.204667	0.22	0.049
		15-20 min in the control group	0.0453333	0.154667	0.169	0.314333	0.0396667	0.166667	0.076	0.0563333	0.137667	0.0906667	0.129333	0.037	0.17	0.120333	0.0503333
		20-25 min in the control group	0.0893333	0.112	0.429333	0.329333	0.0196667	0.156667	0.0673333	0.150667	0.185333	0.281667	0.136	0.139	0.168	0.130333	0.0596667
		25-30 min in the control group	0.117333	0.181667	0.0553333	0.139333	0.018	0.24	0.114	0.136667	0.18	0.113333	0.310667	0.147	0.130333	0.105	0.033
		30-35 min in the control group	0.093	0.151667	0.324667	0.167667	0.135	0.219	0.0943333	0.0446667	0.256667	0.04	0.0346667	0.0873333	0.133333	0.318	0.028
		35-40 min in the control group	0.192667	0.101667	0.255	0.152	0.0153333	0.186333	0.021	0.0273333	0.154	0.114333	0.165667	0.0603333	0.108333	0.261667	0.107667
		40-45 min in the control group	0.0703333	0.054	0.198667	0.143667	0.033	0.243667	0.0523333	0.109333	0.162667	0.110333	0.075	0.054	0.167	0.207667	0.041
		45-50 min in the control group	0.0636667	0.0346667	0.784	0.126667	0	0.257333	0.0976667	0.104333	0.0963333	0.193667	0.079	0.082	0.301667	0.145667	0.0703333
		50-55 min in the control group	0.073	0.0923333	0.401333	0.165	0.125	0.15	0.0533333	0.353667	0.128333	0.171	0.121667	0.043	0.214667	0.247333	0.098
		55-60 min in the control group	0.0113333	0.046	0.253333	0.156333	0.0516667	0.315	0.00633333	0	0.140333	0.204667	0.0646667	0.126333	0.305333	0.162	0.07
		0-5 min in the n-6high/n-3low group	0.018	0.0336667	0.00733333	0.054	0.031	0.079	0.00666667	0.00633333	0.0183333	0.0233333	0.0116667	0.009	0.089	0.069
		5-10 min in the n-6high/n-3low group	0.086	0.042	0.0253333	0.0973333	0.189333	0.138	0.0633333	0.268667	0.057	0.135667	0.123	0.092	0.111667	0.0386667
		10-15 min in the n-6high/n-3low group	0.178	0.0183333	0.092	0.168667	0.106	0.061	0.0653333	0.0653333	0.111333	0.11	0.0266667	0.0203333	0.0933333	0.137
		15-20 min in the n-6high/n-3low group	0.165667	0.0563333	0.0686667	0.105667	0.161	0.124333	0.0703333	0.188	0.036	0.123	0.108667	0.123	0.281667	0.0693333
		20-25 min in the n-6high/n-3low group	0.236333	0.196667	0.119333	0.231667	0.228	0.0293333	0.148667	0.132333	0.215	0.011	0.013	0.104333	0.0473333	0.0673333
		25-30 min in the n-6high/n-3low group	0.273	0.0433333	0.0683333	0.206333	0.0453333	0.316	0.08	0.224333	0.087	0.0243333	0.131333	0.119	0.105667	0.133333
		30-35 min in the n-6high/n-3low group	0.435667	0.191667	0.0453333	0.345333	0.357667	0.181333	0	0.139	0.182	0.022	0.044	0.113667	0.0123333	0.197667
		35-40 min in the n-6high/n-3low group	0.413	0.135667	0.052	0.323333	0.121667	0.106333	0.197	0.0853333	0.0793333	0.114667	0.064	0.194333	0.122667	0.177333
		40-45 min in the n-6high/n-3low group	0.279	0.137	0.0486667	0.330333	0.261333	0.214667	0.187	0.152	0.048	0.0653333	0.0773333	0.224667	0.134	0.105667
		45-50 min in the n-6high/n-3low group	0.315667	0.223333	0.158667	0.31	0.193333	0.139333	0.280667	0.140333	0.106	0.0873333	0.130667	0.0733333	0.031	0.0383333
		50-55 min in the n-6high/n-3low group	0.013	0.135	0.084	0.358	0.000333333	0.296667	0.172667	0.270667	0	0.192	0.0453333	0.185	0.0733333	0.173333
		55-60 min in the n-6high/n-3low group	0.118667	0.146	0.158333	0.395333	0.0326667	0.0336667	0.00466667	0.0573333	0.04	0.0283333	0.134333	0.160667	0.0556667	0.118
	Duration on day 3	0-5 min in the control group	0.0343333	0.0376667	0.004	0.0536667	0	0.006	0.059	0.0416667	0.00266667	0.0316667	0.0436667	0.0506667	0.0206667	0.0456667	0.0176667
		5-10 min in the control group	0.041	0.093	0.0623333	0.081	0.00833333	0.0446667	0.0673333	0.0566667	0.024	0.190333	0.067	0.0616667	0.0946667	0.0853333	0.0693333
		10-15 min in the control group	0.0786667	0.113	0.131667	0.170333	0.033	0.0653333	0.115333	0.128667	0.0566667	0.000666667	0.0913333	0.055	0.0876667	0.15	0.0226667
		15-20 min in the control group	0.099	0.126	0.201	0.256	0.046	0.0526667	0.0833333	0.0963333	0.142	0.024	0.0583333	0.130667	0.150333	0.121667	0.0566667
		20-25 min in the control group	0.109667	0.147667	0.0633333	0.33	0.107	0.071	0.133333	0.035	0.0323333	0.039	0.107333	0.0863333	0.182	0.0856667	0.0546667
		25-30 min in the control group	0.111	0.16	0.0763333	0.186333	0.04	0.0426667	0.145	0.097	0.0303333	0.139333	0.177667	0.141333	0.194	0.159667	0.0533333
		30-35 min in the control group	0.134333	0.181	0.108	0.202333	0.0563333	0.0673333	0.189333	0.100333	0.0866667	0.238333	0.0473333	0.139333	0.196333	0.140667	0.0673333
		35-40 min in the control group	0.102667	0.0813333	0.173	0.129	0.16	0.104333	0.172667	0.103667	0.163667	0.154333	0.074	0.140333	0.266333	0.056	0.107667
		40-45 min in the control group	0.171667	0.0436667	0.126333	0.153333	0.0466667	0.221667	0.041	0.0423333	0.336333	0.139333	0.230667	0.102	0.368667	0.177333	0.021
		45-50 min in the control group	0.0333333	0.0946667	0.257667	0.079	0.026	0.0966667	0.173	0.0606667	0.053	0.158667	0.235	0.0486667	0.342	0.151667	0.0846667
		50-55 min in the control group	0.306	0.104	0.106667	0.179333	0.068	0.048	0.144667	0.12	0.0646667	0.197667	0.0786667	0.064	0.231333	0.159667	0.022
		55-60 min in the control group	0.214	0.0693333	0.186	0.135	0.0896667	0.0626667	0.0596667	0.0556667	0.0973333	0.13	0.097	0.101333	0.2	0.064	0.0333333
		0-5 min in the n-6high/n-3low group	0	0.0206667	0.0103333	0.061	0.0326667	0.0183333	0.0216667	0.074	0.00366667	0.0286667	0.015	0.00333333	0.016	0.0363333
		5-10 min in the n-6high/n-3low group	0.0433333	0.0256667	0.00933333	0.243667	0.0553333	0.16	0.123333	0.134	0.0416667	0.176667	0.019	0.0803333	0.0103333	0.0833333
		10-15 min in the n-6high/n-3low group	0.0726667	0.0736667	0.0446667	0.299667	0.0696667	0.118667	0.0626667	0.136333	0.0593333	0.119333	0.0416667	0.043	0.065	0.103667
		15-20 min in the n-6high/n-3low group	0.154	0.0626667	0.0153333	0.231	0.0593333	0.181667	0.0926667	0.133333	0.0296667	0.067	0.046	0.0456667	0.0653333	0.08
		20-25 min in the n-6high/n-3low group	0.072	0.134	0.0103333	0.338	0.00433333	0.107667	0.079	0.132	0.0736667	0.0126667	0.0273333	0.0206667	0.088	0.152333
		25-30 min in the n-6high/n-3low group	0.125	0.166667	0.0156667	0.325333	0.0246667	0.057	0.0306667	0.145333	0.051	0.00766667	0.00933333	0.124667	0.0603333	0.121667
		30-35 min in the n-6high/n-3low group	0.0896667	0.0683333	0.0226667	0.325333	0.0993333	0.253333	0.153333	0.118667	0.131667	0.0373333	0.0323333	0.148	0.137667	0.11
		35-40 min in the n-6high/n-3low group	0.198667	0.0656667	0.0503333	0.294667	0.09	0.203	0.066	0.0243333	0.0693333	0.0466667	0.00933333	0.116333	0.0543333	0.221667
		40-45 min in the n-6high/n-3low group	0.159333	0.0416667	0.0573333	0.325333	0.198	0.212667	0.180667	0.052	0.0933333	0.0863333	0.0986667	0.107	0.155667	0.234667
		45-50 min in the n-6high/n-3low group	0.114667	0.155	0.0696667	0.298	0.150333	0.008	0.0493333	0.0263333	0.0886667	0.0286667	0.036	0.160667	0.156333	0.182
		50-55 min in the n-6high/n-3low group	0.087	0.301667	0.0243333	0.267667	0.0163333	0.193	0.223667	0.152	0.016	0.156333	0.00833333	0.153333	0.101333	0.257667
		55-60 min in the n-6high/n-3low group	0.0753333	0.179	0.0766667	0.204	0.047	0.229	0.147	0.0853333	0.115667	0.101667	0.0646667	0.134667	0.105	0.323333
Supplementary Figure 7c	Visit on day 1	0-5 min in the control group	26	17	21	11	10	15	20	3	19	19	21	24	32	24	29
		5-10 min in the control group	15	19	24	22	32	33	22	12	21	28	21	33	39	30	31
		10-15 min in the control group	22	27	23	35	25	22	23	15	25	21	34	30	23	25	34
		15-20 min in the control group	24	8	19	20	30	21	17	18	22	21	34	13	26	38	29
		20-25 min in the control group	25	25	33	25	14	13	19	17	24	15	31	25	33	24	22
		25-30 min in the control group	18	22	34	20	20	19	12	11	14	15	17	30	25	32	33
		30-35 min in the control group	26	21	34	18	7	19	13	11	33	15	28	23	25	25	15
		35-40 min in the control group	13	17	23	17	19	19	22	15	14	23	28	24	24	17	30
		40-45 min in the control group	14	11	18	7	3	10	20	11	26	19	38	31	19	17	23
		45-50 min in the control group	9	17	25	19	17	4	17	9	9	19	15	12	23	29	20
		50-55 min in the control group	16	11	16	18	20	19	18	14	18	29	16	18	17	17	21
		55-60 min in the control group	21	18	6	13	10	8	7	8	6	19	25	13	18	21	19
		0-5 min in the n-6high/n-3low group	10	7	19	19	25	30	13	22	14	13	19	23	39	24
		5-10 min in the n-6high/n-3low group	24	17	15	28	27	23	13	25	23	23	16	24	25	23
		10-15 min in the n-6high/n-3low group	29	11	26	25	24	23	6	16	37	28	24	30	15	18
		15-20 min in the n-6high/n-3low group	22	8	20	18	17	18	10	44	24	27	15	36	27	20
		20-25 min in the n-6high/n-3low group	28	16	14	14	26	6	5	23	29	13	22	19	27	26
		25-30 min in the n-6high/n-3low group	23	19	20	12	22	10	7	27	30	14	25	31	39	21
		30-35 min in the n-6high/n-3low group	14	15	7	13	9	22	9	30	9	10	12	21	21	21
		35-40 min in the n-6high/n-3low group	23	17	41	12	18	12	6	22	16	10	4	25	29	22
		40-45 min in the n-6high/n-3low group	22	5	26	22	12	13	8	37	15	27	10	25	30	16
		45-50 min in the n-6high/n-3low group	31	13	20	15	29	20	9	27	9	11	11	29	31	15
		50-55 min in the n-6high/n-3low group	30	10	14	8	24	12	9	27	7	12	17	25	38	19
		55-60 min in the n-6high/n-3low group	29	15	21	15	4	23	13	9	5	0	10	0	41	14
	Visit on day 2	0-5 min in the control group	11	5	3	2	1	10	5	4	5	3	4	4	6	13	5
		5-10 min in the control group	11	11	20	13	8	17	19	3	10	15	10	16	28	12	16
		10-15 min in the control group	15	16	16	17	8	17	7	6	17	16	8	15	23	19	11
		15-20 min in the control group	9	10	12	23	13	22	13	13	13	12	12	5	15	14	12
		20-25 min in the control group	19	14	9	14	10	17	12	20	19	5	9	12	14	14	18
		25-30 min in the control group	14	26	4	21	7	13	7	11	16	13	11	15	22	10	11
		30-35 min in the control group	14	26	16	18	19	18	10	10	29	7	16	14	12	27	11
		35-40 min in the control group	14	15	19	24	5	18	2	11	15	17	13	15	11	17	17
		40-45 min in the control group	12	8	19	18	11	19	9	9	20	11	12	17	17	21	16
		45-50 min in the control group	10	8	5	25	0	24	21	16	6	15	13	11	16	5	20
		50-55 min in the control group	2	15	27	16	18	16	4	18	24	17	12	7	25	20	17
		55-60 min in the control group	3	6	18	20	15	5	1	0	9	19	13	22	19	16	11
		0-5 min in the n-6high/n-3low group	4	8	4	13	8	11	3	3	7	5	3	2	6	11
		5-10 min in the n-6high/n-3low group	8	8	6	18	16	12	10	15	19	12	20	15	18	11
		10-15 min in the n-6high/n-3low group	15	7	6	24	12	15	9	16	20	13	4	2	10	28
		15-20 min in the n-6high/n-3low group	17	12	16	12	27	19	3	15	8	12	13	16	18	17
		20-25 min in the n-6high/n-3low group	22	32	9	32	17	8	18	22	25	1	9	15	19	27
		25-30 min in the n-6high/n-3low group	19	13	13	23	8	16	8	12	17	3	12	14	25	32
		30-35 min in the n-6high/n-3low group	16	26	5	21	17	22	0	23	21	3	11	21	7	23
		35-40 min in the n-6high/n-3low group	7	10	4	39	7	19	10	12	13	8	16	16	23	29
		40-45 min in the n-6high/n-3low group	13	25	14	23	12	21	10	23	7	9	22	17	21	12
		45-50 min in the n-6high/n-3low group	15	25	12	28	22	17	12	18	12	6	13	13	8	7
		50-55 min in the n-6high/n-3low group	4	14	19	25	0	24	14	17	0	7	12	15	14	28
		55-60 min in the n-6high/n-3low group	23	20	16	28	4	9	2	16	4	8	18	11	13	15
	Visit on day 3	0-5 min in the control group	7	7	2	4	0	2	9	3	2	2	4	8	7	8	7
		5-10 min in the control group	7	25	11	12	4	8	14	4	5	5	8	12	17	7	16
		10-15 min in the control group	11	19	8	21	10	11	19	4	6	1	14	8	15	11	11
		15-20 min in the control group	14	17	9	17	13	16	13	11	16	2	7	18	15	16	18
		20-25 min in the control group	19	26	12	20	13	10	15	11	7	10	9	14	26	20	14
		25-30 min in the control group	15	29	10	22	10	10	23	9	8	3	9	18	21	21	21
		30-35 min in the control group	14	19	23	27	15	13	19	13	7	22	7	19	26	21	21
		35-40 min in the control group	24	14	18	22	14	9	13	6	19	23	16	9	25	14	21
		40-45 min in the control group	13	6	17	27	11	20	10	7	14	10	16	14	20	24	6
		45-50 min in the control group	6	13	24	9	6	13	25	8	6	21	9	12	27	17	21
		50-55 min in the control group	26	13	7	11	13	11	18	10	5	37	12	13	9	12	12
		55-60 min in the control group	15	14	14	12	15	6	11	13	9	11	7	18	15	14	10
		0-5 min in the n-6high/n-3low group	0	9	6	11	4	5	8	21	1	9	5	1	6	14
		5-10 min in the n-6high/n-3low group	9	6	4	26	9	14	7	23	10	19	7	21	7	13
		10-15 min in the n-6high/n-3low group	14	15	12	20	14	13	3	27	13	12	7	15	12	16
		15-20 min in the n-6high/n-3low group	16	8	1	24	7	16	11	21	8	6	8	6	14	18
		20-25 min in the n-6high/n-3low group	11	11	3	25	2	24	8	21	15	3	11	6	17	25
		25-30 min in the n-6high/n-3low group	22	14	4	38	7	12	2	21	14	3	5	26	16	21
		30-35 min in the n-6high/n-3low group	11	14	6	26	13	22	28	25	24	2	10	31	11	27
		35-40 min in the n-6high/n-3low group	16	22	8	33	13	16	17	9	14	10	2	18	14	20
		40-45 min in the n-6high/n-3low group	14	9	16	35	19	17	17	12	18	10	14	25	28	41
		45-50 min in the n-6high/n-3low group	10	27	11	34	10	2	7	9	11	2	8	22	21	20
		50-55 min in the n-6high/n-3low group	14	25	3	24	4	16	22	29	4	11	6	24	17	22
		55-60 min in the n-6high/n-3low group	5	23	10	31	11	19	18	16	19	29	3	17	20	24
Supplementary Figure 10d	The number of TH+ cells in the VTAR	The control group	24	30.5	32.5	16
		The n-6high/n-3low group	25	25	29
	The number of TH+ cells in the PIF	The control group	10.5	27	30	18.5
		The n-6high/n-3low group	11	39	22
	The number of TH+ cells in the RLi	The control group	10	25	11	14
		The n-6high/n-3low group	11	32	16
	The number of TH+ cells in the IF	The control group	45	51	46
		The n-6high/n-3low group	60	56	62
	The number of TH+ cells in the PN	The control group	60	50.5	44	46.5
		The n-6high/n-3low group	89.5	57	77	64.5
	The number of TH+ cells in the PBP	The control group	76	65	85	72.5
		The n-6high/n-3low group	105	88.5	96	93
	The number of TH+ cells in the CLi	The control group	69	71	92	93
		The n-6high/n-3low group	81	76	95	90
Supplementary Figure 11a	The amount of 16:0-Ethanolamide	The control group	25.4504	40.5754	49.171
		The n-6high/n-3low group	53.596	33.1117	56.322
Supplementary Figure 11b	The amount of 18:0-Ethanolamide	The control group	3.48865	5.88986	6.37541
		The n-6high/n-3low group	7.80439	4.35624	7.74691
Supplementary Figure 11c	The amount of 18:1-Ethanolamide	The control group	6.4266	7.51997	10.1934
		The n-6high/n-3low group	9.64149	7.63778	11.4298
Supplementary Figure 11d	The amount of 18:2-Ethanolamide	The control group	0.656269	0.645885	0.789119
		The n-6high/n-3low group	0.806841	0.822349	0.836227
Supplementary Figure 11f	The amount of 20:3-Ethanolamide (n-6)	The control group	0.0635373	0.132017	0.112927
		The n-6high/n-3low group	0.0752813	0.0467664	0.089345
Supplementary Figure 11h	The amount of 20:4-Ethanolamide	The control group	1.88305	2.04435	2.63316
		The n-6high/n-3low group	2.78252	2.43598	3.13151
Supplementary Figure 11j	The amount of 22:4-Ethanolamide	The control group	0.494343	0.624658	0.546002
		The n-6high/n-3low group	0.777511	0.642831	1.35228
Supplementary Figure 11k	The amount of 22:6-Ethanolamide	The control group	4.08614	4.4778	6.06982
		The n-6high/n-3low group	3.12315	3.2204	4.84745
Supplementary Figure 11l	The amount of 20:4-Glycerol-1	The control group	183.594	165.327	175.351
		The n-6high/n-3low group	159.414	141.185	207.319
Supplementary Figure 11m	The amount of 20:4-Glycerol-2	The control group	1354.96	1532.88	1793.14
		The n-6high/n-3low group	1642.47	1415.18	2209.9
Supplementary Figure 11n	The amount of 20:4-Amide	The control group	0.583042	0.525906	0.80286
		The n-6high/n-3low group	0.832	0.438108	0.655328
Supplementary Figure 12a	Body weight of female offspring	The control group at 12 weeks of age	22.93	21.25	20.49	20.16	20.39	19.4	20.47	20.83	18.66	21.64
		The n-6high/n-3low group at 12 weeks of age	21.68	21.33	22.34	23.34	20.16	20.57	18.69	20.75	20.07	19.91
Supplementary Figure 12b	Consumption of the control or n-6high/n-3low diets in female offspring	The control group at 12 weeks of age	478.133	495.94	456.956	467.599	446.098	429.003	443.661
		The n-6high/n-3low group at 12 weeks of age	445.206	451.013	479.341	437.486	439.91	458.604	504.686	492.27	525.282	427.445
Supplementary Figure 12c	The level of total SFAs	The control group	0.436668	0.438763	0.44491
		The n-6high/n-3low group	0.438348	0.429694	0.439406
	The level of 16:0	The control group	0.202732	0.209019	0.208943
		The n-6high/n-3low group	0.205546	0.198426	0.208177
	The level of 18:0	The control group	0.216756	0.216447	0.230522
		The n-6high/n-3low group	0.220445	0.216069	0.221203
Supplementary Figure 12d	The level of total MUFAs	The control group	0.259314	0.246298	0.254731
		The n-6high/n-3low group	0.244382	0.252816	0.238487
	The level of 18:1n-7	The control group	0.0372315	0.0394792	0.0394916
		The n-6high/n-3low group	0.038677	0.0393119	0.0384257
	The level of 18:1n-9	The control group	0.166444	0.160065	0.170383
		The n-6high/n-3low group	0.155218	0.155101	0.150466
Supplementary Figure 12e	The level of total n-6 PUFAs	The control group	0.139707	0.144307	0.126725
		The n-6high/n-3low group	0.202443	0.203625	0.20664
	The level of 20:4	The control group	0.0937241	0.100611	0.0918855
		The n-6high/n-3low group	0.106107	0.104853	0.105339
	The level of 22:4	The control group	0.0256117	0.0238561	0.0222254
		The n-6high/n-3low group	0.034535	0.034116	0.0329764
	The level of 22:5	The control group	0.00221707	0.00416981	0.000744775
		The n-6high/n-3low group	0.04661	0.0471244	0.0512722
Supplementary Figure 12f	The level of total n-3 PUFAs	The control group	0.164311	0.170632	0.173633
		The n-6high/n-3low group	0.114827	0.113865	0.115467
	The level of 22:6	The control group	0.159335	0.167603	0.169852
		The n-6high/n-3low group	0.11276	0.111355	0.114107
Supplementary Figure 12g	The n-6/n-3 ratio	The control group	0.850256	0.845724	0.729845
		The n-6high/n-3low group	1.76302	1.78831	1.78959
Supplementary Figure 12i	The number of TH+ cells in the PN	The control group	53.5	57	57.5
		The n-6high/n-3low group	74.5	86.5	69.5
Supplementary Figure 12j	The number of TH+ cells in the lateral PBP	The control group	43.5	45	52
		The n-6high/n-3low group	72.5	68.5	63
Supplementary Figure 12k	The number of TH+ cells in the medial PBP	The control group	25.5	22	34.5
		The n-6high/n-3low group	31.5	34	32
Supplementary Figure 13a	Consumption of water at 1 hour	The control group	15.3365	29.1328	20.4778	14.2857	16.4134	17.8795	20.2578	19.2627	17.0226
		The n-6high/n-3low group (gestation)	29.5728	20.555	26.072	20.3658	33.0435	26.6517	21.6076	25.614	18.1665
	Consumption of water at 2 hours	The control group	16.875	31.6818	21.7761	18.6916	17.0628	18.2562	20.2578	20.8333	20.2052
		The n-6high/n-3low group (gestation)	29.829	20.9119	26.072	26.749	34.0278	27.088	23.6243	26.0014	22.7464
	Consumption of water at 4 hours	The control group	21.8341	47.3981	22.7891	22.4635	21.5347	19.7121	25.2747	33.3982	23.0171
		The n-6high/n-3low group (gestation)	37.077	26.3248	30.4274	35.9477	34.6981	30.8735	26.1795	36.4078	36.682
	Consumption of water at 24 hours	The control group	113.428	245.977	95.3354	89.434	109.414	95.4041	88.2889	124.164	95.9801
		The n-6high/n-3low group (gestation)	146.729	123.449	117.345	107.011	100.559	115.06	116.399	130.255	110.79
Supplementary Figure 13b	Consumption of water at 1 hour	The control group	16.4528	17.9661	19.8123	7.263	19.3689	16.6778	15.4309	29.0813	17.6702
		The n-6high/n-3low group (lactation)	17.7375	11.3269	19.7216	23.3546	16.4706	28.5603	25.5692	18.559	29.3669
	Consumption of water at 2 hours	The control group	21.2696	22.0538	29.2297	13.2275	21.25	18.7166	18.0791	37.377	18.9915
		The n-6high/n-3low group (lactation)	18.5624	12.5303	29.771	25.0795	18.1696	30.3857	26.9137	23.9651	30.9396
	Consumption of water at 4 hours	The control group	25.5069	36.6226	42.654	25.4682	30.9598	29.0429	24.6729	50.2106	19.9346
		The n-6high/n-3low group (lactation)	23.1554	18.5409	41.5408	35.4013	30.1524	42.7416	31.6963	29.6994	43.2982
	Consumption of water at 24 hours	The control group	133.204	168.171	131.402	98.8889	124.224	112.635	112.712	156.421	115.013
		The n-6high/n-3low group (lactation)	112.814	111.877	176.818	149.389	111.95	197.188	126.775	140.325	146.388
Supplementary Figure 13c	Consumption of water at 1 hour	The control group	14.3911	19.7083	7.29927	18.2796	29.5395	23.5507	25.567	20.372
		The n-6high/n-3low group (after weaning)	21.3828	23.7179	29.0515	11.3832	21.3465
	Consumption of water at 2 hours	The control group	19.4567	20.5209	14.5033	23.1564	30.9368	29.3321	28.4302	23.8938
		The n-6high/n-3low group (after weaning)	23.8774	23.7408	35.5897	21.1749	26.5487
	Consumption of water at 4 hours	The control group	24.9541	28.4822	25.4663	27.4902	37.7932	32.4032	33.2103	42.0277
		The n-6high/n-3low group (after weaning)	29.6217	34.9873	42.317	35.9444	39.0197
	Consumption of water at 24 hours	The control group	116.595	131.759	139.922	131.165	165.616	148.973	157.074	166.157
		The n-6high/n-3low group (after weaning)	134.764	117.498	164.417	106.113	137.585
Supplementary Figure 13d	The number of TH+ cells in the medial PBP	The control group	15	19.5	19.5
		The n-6high/n-3low group (gestation)	16.5	25	26.5
Supplementary Figure 13e	The number of TH+ cells in the medial PBP	The control group	15.5	21.5	20.5
		The n-6high/n-3low group (lactation)	19	17.5	25.5
Supplementary Figure 13f	The number of TH+ cells in the medial PBP	The control group	20.5	28	19.5
		The n-6high/n-3low group (after weaning)	18.5	28	35.5
Supplementary Figure 13g	The number of TH+ cells in the IF	The control group	38	38	34
		The n-6high/n-3low group (gestation)	52	57	57	47
Supplementary Figure 13h	The number of TH+ cells in the IF	The control group	29	55	41
		The n-6high/n-3low group (lactation)	42	54	41
Supplementary Figure 13i	The number of TH+ cells in the IF	The control group	40	39	39
		The n-6high/n-3low group (after weaning)	42	40	39
Supplementary Figure 14a	The number of EdU+ TH+ cells in the VTAR	Offspring treated at E10.5	6.5	5	5
		Offspring treated at E11.5	29	17	26
		Offspring treated at E12.5	16	13	8.5
		Offspring treated at E13.5	0.5	0	0
		Offspring treated at E14.5	0.5	0	0
	The number of EdU+ TH+ cells in the PIF	Offspring treated at E10.5	6	2.5	7
		Offspring treated at E11.5	21	17.5	28.5
		Offspring treated at E12.5	22	17.5	18
		Offspring treated at E13.5	0.5	0.5	0.5
		Offspring treated at E14.5	1.5	0	0
Supplementary Figure 14b	The number of EdU+ TH+ cells in the RLi	Offspring treated at E10.5	2	1	6
		Offspring treated at E11.5	18	24	14
		Offspring treated at E12.5	16	5	9
		Offspring treated at E13.5	5	4	3
		Offspring treated at E14.5	1	3	0
	The number of EdU+ TH+ cells in the IF	Offspring treated at E10.5	2	3	6
		Offspring treated at E11.5	46	37	26
		Offspring treated at E12.5	57	48	42
		Offspring treated at E13.5	39	42	38
		Offspring treated at E14.5	3	6	2
Supplementary Figure 14c	The number of EdU+ TH+ cells in the medial PBP	Offspring treated at E10.5	4	2.5	5
		Offspring treated at E11.5	22	23	34
		Offspring treated at E12.5	23.5	18.5	21.5
		Offspring treated at E13.5	3	2.5	2
		Offspring treated at E14.5	0.5	1.5	2
	The number of EdU+ TH+ cells in the lateral PBP	Offspring treated at E10.5	8	6	4
		Offspring treated at E11.5	32.5	35.5	37
		Offspring treated at E12.5	35.5	24.5	27.5
		Offspring treated at E13.5	4	1	3
		Offspring treated at E14.5	1	2.5	2
	The number of EdU+ TH+ cells in the PN	Offspring treated at E10.5	3.5	1	4.5
		Offspring treated at E11.5	38.5	36	40.5
		Offspring treated at E12.5	51.5	55.5	56
		Offspring treated at E13.5	22.5	11	17
		Offspring treated at E14.5	1.5	3.5	1
Supplementary Figure 14d	The number of EdU+ TH+ cells in the CLi	Offspring treated at E10.5	27	20	11
		Offspring treated at E11.5	69	78	83
		Offspring treated at E12.5	81	71	69
		Offspring treated at E13.5	24	29	18
		Offspring treated at E14.5	3	1	2
Supplementary Figure 15	The number of TH+ cells	The control group	79.5	77.5	87.5
		The n-6high/n-3low group	112	96.5	131.5
Supplementary Figure 16c	The number of active Caspase 3+ cells	The control group at P2	1.25	3.66667	4
		The n-6high/n-3low group at P2	5.5	2.25	2.75
		The control group at P14	0.333333	0.166667	0.166667
		The n-6high/n-3low group at P14	0.5	0	0
